# Supplementary material for: The effect of various therapeutic exercises on forward head posture, rounded shoulder, and hyperkyphosis among people with upper crossed syndrome: a systematic review and meta-analysis
Source: BMC Musculoskelet Disord. 2024 Feb 1;25:105. doi: 10.1186/s12891-024-07224-4 (PMC10832142; doi:10.1186/s12891-024-07224-4)
Supplement: Supplementary file 1 — Supplementary Material 1: The datasets generated and analysed during the current study [file 12891_2024_7224_MOESM1_ESM.xlsx]

## Sheet: shoulder
Supplementary file 1: The datasets generated and analysed during the current study
	intervention					control
	pre mean	pre sd	post mean	post sd	sample	pre mean	pre sd	post mean	post sd	sample
Haji hoseini et al, 2015 A	56.4	3.9	50.3	3.05	10	57.9	3.28	57.7	3.2	10
Haji hoseini et al, 2015 B	57.3	5.12	52.4	3.37	10	57.9	3.28	57.7	3.2	10
Haji hoseini et al, 2015 C	54.6	2.06	47.5	2.46	10	57.9	3.28	57.7	3.2	10
hoseini et al , 2017 A	54.4	9	50.2	4.6	15	55.4	5.58	55.4	6.56	15
hoseini et al , 2017 B	57.3	1.8	44.3	8.7	15	55.4	5.58	55.4	6.56	15
Abdolahzade et al , 2019	55	1.06	50.5	0.9	15	55	1.5	55.1	1.4	15
cheshomi et al, 2018	53.81	1.05	50.5	1.55	18	53.76	1.2	53.88	1.11	18
Karimian et al, 2019	55.43	4.23	47.85	4.86	12	57.59	3.86	58.1	3.34	11
Javazi et al, 2019	56.58	1.56	56.58	2.03	12	54.91	2.67	53.91	3.36	12
Salamat et al, 2020 A	57	2.37	52.5	1.97	12	55.91	2.67	56.16	2.44	12
Salamat et al, 2020 B	56.25	2.05	51.33	2.49	12	55.91	2.67	56.16	2.44	12
seidi et al, 2020	54.36	2.22	45.45	1.87	12	53.79	2.13	53.12	1.87	12
Maarouf et al, 2020	56.58	2.57	51.83	2.6	12	56.08	2.57	56	2.73	12
Piri et al, 2021	56.81	1.56	51.96	1.2	20	57.92	1.91	56.82	3.3	20
Ahmadi et al, 2022	49.6	1.7	49.6	1.8	14	49.66	1.9	49.18	1.4	16
Park et al, 2014	42.83	5.56	35.81	4.62	20	42.46	4.1	41.63	3.84	20
Guo et al, 2023	21.94	8	13.23	4.44	20	22.05	7.78	24.28	5.19	20
Firouzjah et al, 2023	54.96	0.95	51.97	2.41	15	55.61	1.44	55.55	1.42	15
Lynch et al,2010	9.62	1.82	8.39	1.82	14	9.07	1.7	9.45	1.43	14
Miri et al, 2022 A	14.5	1.69	12.12	2.46	8	9.47	1.83	9	1.75	8
Miri et al, 2022 B	10.12	1.72	9.18	1.83	8	9.47	1.83	9	1.75	8

## Sheet: shoulder 1
Supplementary file 1: The datasets generated and analysed during the current study
	intervention				control
	pre mean	post mean	p	sample	pre mean	post mean	p	sample
Hajizadeh et al, 2021	55.06	50.52	0.001	15	55.1	55.1	0.71	15
Ruivo et al,2016	44.2	40.5	0.001	42	44.3	43.2	0.56	46
Nitayarak et al, 2021	59.42	44.58	0.001	19	47.35	48.1	0.65	20

## Sheet: Sheet1
Supplementary file 1: The datasets generated and analysed during the current study
		mean dif	p	sample	mean dif	p	sample
Yaghoubitajani1 et al, 2022 A	online	6.40417	0.001	12	0.00909	0.99	12
Yaghoubitajani1 et al, 2022 B	work place	3.30625	0.031	12	0.00909	0.99	12

## Sheet: head
Supplementary file 1: The datasets generated and analysed during the current study
	intervention					control
	pre mean	pre sd	post mean	post sd	sample	pre mean	pre sd	post mean	post sd	sample
Haji hoseini et al, 2015 A	51.5	6.32	48.3	5.53	10	48.6	2.91	48.3	2.86	10
Haji hoseini et al, 2015 B	51.7	6.71	48.5	6.22	10	48.6	2.91	48.3	2.86	10
Haji hoseini et al, 2015 C	44.7	3.97	40.7	3.4	10	48.6	2.91	48.3	2.86	10
hoseini et al , 2017 A	54.3	1.8	39.2	1.5	15	51.4	5.5	51.4	2.7	15
hoseini et al , 2017 B	52.4	9	47.3	5.7	15	51.4	5.5	51.4	2.7	15
cheshomi et al, 2018	48.37	1.71	46.75	1.94	18	48	1.47	48	1.69	18
Karimian et al, 2019	47.08	2.79	39.9	4.83	12	45.29	2.09	45.29	1.92	11
Abdolahzade et al , 2019	50	1.38	44.7	1.69	15	49.6	3.01	49.6	3.07	15
Javazi et al, 2019	47.08	0.9	44.91	1.44	12	46.83	0.93	46.58	0.9	12
Maarouf et al, 2020	51.25	2.49	47.16	1.89	12	51.33	2.49	51.33	2.5	12
seidi et al, 2020	46.71	2.39	39.2	1.96	12	47.12	1.82	48.1	2.04	12
Salamat et al, 2020 A	49.25	2.49	43.66	2.53	12	50.03	3.2	50.03	2.81	12
Salamat et al, 2020 B	50.66	2.05	46.58	1.83	12	50.03	3.2	50.03	2.81	12
Piri et al, 2021	47.06	3.23	44.45	3.06	20	48.25	5.7	48.25	5.45	20
Ahmadi et al, 2022	55	1.7	47.6	1.3	14	55	1.9	54	2.5	16
Sarvari et al, 2022	46.58	5.2	55.05	8.39	20	45.69	5.8	45.86	5.39	20
Miri et al, 2022 A	35.08	2.96	48.32	1.27	8	36.16	2.16	49.37	1.73	8
Miri et al, 2022 B	35.74	3.05	35.41	2.67	8	36.16	2.16	49.37	1.73	8
Guo et al, 2023	43.3	4.28	32.81	5	20	42.35	4.21	40.93	2.87	20
Park et al, 2014	41.6	3.33	32.86	5.02	20	42.16	4.76	41.57	6.56	20
Firouzjah et al, 2023	50.38	1.5	46.32	2.75	15	49.99	2.01	50.04	2	15
Lynch et al,2010	11.29	4.71	7.12	4.17	14	10.23	3.54	9.14	3.5	14
Shalamzari et al, 2022	50.93	4.31	47.41	4.67	31	50.83	3.72	50.25	3.79	31

## Sheet: head 1
Supplementary file 1: The datasets generated and analysed during the current study
	intervention				control
	pre mean	post mean	p	sample	pre mean	post mean	p	sample
Hajizadeh et al, 2021	50.1	44.72	0.001	15	53.49	49.63	0.23	15
Ruivo et al ,2016	45	43.1	0.004	42	44.2	43.6	0.3	46
Nitayarak et al, 2021	40.37	37.11	0.001	19	41.05	41.15	0.85	20

## Sheet: Sheet2
Supplementary file 1: The datasets generated and analysed during the current study
		mean dif	p	sample	mean dif	p	sample
Yaghoubitajani1 et al, 2022 A	online	5.62917	0.001	12	0.04545	0.77	12
Yaghoubitajani1 et al, 2022 B	work place	3.825	0.001	12	0.04545	0.77	12

## Sheet: kyphosis
Supplementary file 1: The datasets generated and analysed during the current study
	intervention					control
	pre mean	pre sd	post mean	post sd	sample	pre mean	pre sd	post mean	post sd	sample
Haji hoseini et al, 2015 A	43.92	4.51	40.56	3.35	10	43.44	3.75	43.4	3.76	10
Haji hoseini et al, 2015 B	42.14	4.37	40.1	4.22	10	43.44	3.75	43.4	3.76	10
Haji hoseini et al, 2015 C	41.34	3.4	38.08	2.99	10	43.44	3.75	43.4	3.76	10
hoseini et al , 2017 A	51.4	4.7	36.4	2.3	15	50.3	2.9	49.4	9.1	15
hoseini et al , 2017 B	49.4	1.4	44.3	8.6	15	50.3	2.9	49.4	9.1	15
cheshomi et al, 2018	52.54	2.41	50.66	2.51	18	51.54	3.37	51.56	3.35	18
Karimian et al, 2019	44.76	1.94	41.15	2.23	12	43.71	2.38	44.2	2.71	11
Abdolahzade et al , 2019	48.2	1.46	42.36	1.45	15	47	2.06	47.1	2.04	15
Javazi et al, 2019	49.99	5.66	43.47	5.08	12	48.77	5.88	48.99	5.66	12
Salamat et al, 2020 A	47.27	3.08	41.06	1.97	12	47.55	2.88	47.89	2.95	12
Salamat et al, 2020 B	48.7	3.06	43.2	2.96	12	47.55	2.88	47.89	2.95	12
seidi et al, 2020	47.9	2.56	36.34	1.85	12	46.73	1.84	47.26	2.05	12
Maarouf et al, 2020	56.13	2.48	52.91	2.19	12	56.25	2.89	56.33	2.7	12
Piri et al, 2021	48.22	3.63	43.65	2.63	20	49.14	8.34	49.39	7.88	20
Ahmadi et al, 2022	49.61	2.9	39.8	1.9	14	49.08	2.4	48.8	1.7	16
Sarvari et al, 2022	39.29	9.58	28.46	8.19	20	39.92	9.01	39.27	9.28	20
Miri et al, 2022 A	45.34	1.58	37.27	2.2	8	45.82	1.8	36.23	2.41	8
Miri et al, 2022 B	46.09	2.88	46.27	3.9	8	45.82	1.8	36.23	2.41	8
Firouzjah et al, 2023	47.28	1.79	43.86	1.63	15	46.61	2.96	45.87	2.28	15
Nitayarak et al, 2021	37.62	8.88	32.97	6.1	19	41.58	7.59	39.61	7.61	20
Shalamzari et al, 2022	46.45	3.91	42.19	6.32	31	46.86	3.49	46.4	7.83	31

## Sheet: kyphosis 1
Supplementary file 1: The datasets generated and analysed during the current study
	intervention				control
	pre mean	post mean	p	sample	pre mean	post mean	p	sample
Hajizadeh et al, 2021	48.26	42.36	0.001	15	47.2	47.1	0.23	15

## Sheet: Sheet3
Supplementary file 1: The datasets generated and analysed during the current study
		mean dif	p	sample	mean dif	p	sample
Yaghoubitajani1 et al, 2022 A	online	1.89583	0.034	12	− 0.23636	0.68	12
Yaghoubitajani1 et al, 2022 B	work place	2.775	0.008	12	− 0.23636	0.68	12
