# Supplementary material for: The effect of various therapeutic exercises on forward head posture, rounded shoulder, and hyperkyphosis among people with upper crossed syndrome: a systematic review and meta-analysis
Source: BMC Musculoskelet Disord. 2024 Feb 1;25:105. doi: 10.1186/s12891-024-07224-4 (PMC10832142; doi:10.1186/s12891-024-07224-4)
Supplement: Supplementary file 2 — Supplementary Material 2: Raw data reviewd in this paper from various database [file 12891_2024_7224_MOESM2_ESM.xlsx]

## Sheet: SCOPUS
Suplimentary file 2: Raw data reviewd in this paper from various database
Abadiyan, F., Hadadnezhad, M., Khosrokiani, Z., Letafatkar, A., & Akhshik, H. (2021). Adding a smartphone app to global postural re-education to improve neck pain, posture, quality of life, and endurance in people with nonspecific neck pain: a randomized controlled trial. Trials, 22(1). doi: 10.1186/s13063-021-05214-8
Abaspour, O., Akbari, M., Rezasoltani, A., & Ahmadi, A. (2021). Relationship between thickness of deep neck muscles synergy and painful side in patients with cervicogenic headache. Cranio - Journal of Craniomandibular Practice, 39(6), 465-471. doi: 10.1080/08869634.2019.1665872
Abate Daga, F., Agostino, S., Peretti, S., & Beratto, L. (2021). COVID-19 nationwide lockdown and physical activity profiles among North-western Italian population using the International Physical Activity Questionnaire (IPAQ). Sport Sciences for Health, 17(2), 459-464. doi: 10.1007/s11332-021-00745-8
Abbas, R. L., Houri, M. T., Rayyan, M. M., Hamada, H. A., & Saab, I. M. (2019). Effect of unifocal versus multifocal lenses on cervical spine posture in patients with presbyopia. International Journal of Occupational Safety and Ergonomics, 25(1), 148-152. doi: 10.1080/10803548.2018.1459349
Abbaszadeh Amirdehi, M., Hosseini, S. R., Sam, S., Irani, S., & Mirasi, S. (2020). Evaluation of head position using craniovertebral angle in two sitting and standing positions in the elderly. Journal of Babol University of Medical Sciences, 22(1), 31-38.
Abdallah, A. A. E., Abdelkader, W. H., Karkousha, R. N., & El Azizi, H. M. (2020). Prone versus supine traction in treatment of cervical disc bulge: A randomized controlled trial. Fizjoterapia Polska, 20(3), 158-163.
Abdelghany, A. I., Elkablawy, M. A., Salem, S. E. G. A., & Ahmed, N. (2016). Relationship between head postural changes and dynamic balance in a symptomatic forward head posture student. International Journal of PharmTech Research, 9(7), 93-98.
Abdelnaeem, A. O., Rehan Youssef, A., Mahmoud, N. F., Fayaz, N. A., & Vining, R. (2021). Psychometric properties of chronic low back pain diagnostic classification systems: a systematic review. European Spine Journal, 30(4), 957-989. doi: 10.1007/s00586-020-06712-0
Abd-Eltawab, A. E., & Ameer, M. A. (2021). The efficacy of Theraband versus general active exercise in improving postural kyphosis. Journal of Bodywork and Movement Therapies, 25, 108-112. doi: 10.1016/j.jbmt.2020.10.021
Abdl Mageed, S. M. I., Abutaleb, E. E. M., Soliman, A. M. E., & Labib, A. M. (2018). Impact of cervical lordosis rehabilitation on disability and pain in non-specific neck pain. Journal of Medical Sciences (Faisalabad), 18(1), 20-26. doi: 10.3923/jms.2018.20.26
Abdul Halim Nadier, A. A. A., Abd Elmageed, S. F., Abdelkader, N. A., & Hamed, H. M. (2018). Comparison of positional release technique and post isometric relaxation technique on patients with cervicogenic headache. Bioscience Research, 15(4), 3367-3372.
Aboutorabi, A., Arazpour, M., Bani, M. A., & Keshtkar, A. A. (2018). Effect of spinal orthoses and postural taping on balance, gait and quality of life in older people with thoracic hyperkyphosis: protocol for a systematic review and meta-analysis. BMJ Open, 8(1). doi: 10.1136/bmjopen-2016-015813
Acar, Z. A., & Makeig, S. (2020). Improved cortical source localization of ICA-derived EEG components using a source scalp projection noise model. Paper presented at the Proceedings - IEEE 20th International Conference on Bioinformatics and Bioengineering, BIBE 2020.
Acarbas, A. (2020). Inflammatory events in patients with sagittal imbalance through platelet-associated inflammation. Turkish Neurosurgery, 30(3), 442-448. doi: 10.5137/1019-5149.JTN.27996-19.4
Acaroglu, E., Doany, M., Cetin, E., & Castelein, R. (2019). Correction of rotational deformity and restoration of thoracic kyphosis are inversely related in posterior surgery for adolescent idiopathic scoliosis. Medical Hypotheses, 133. doi: 10.1016/j.mehy.2019.109396
Acaröz Candan, S., Sahin, U. K., & Akoğlu, S. (2019). The investigation of work-related musculoskeletal disorders among female workers in a hazelnut factory: Prevalence, working posture, work-related and psychosocial factors. International Journal of Industrial Ergonomics, 74. doi: 10.1016/j.ergon.2019.102838
Acharya, A. S., Gandhi, P., Karkera, S., Ghagare, N., & Deshmukh, S. (2019) Posture Monitoring and Back Pain Relief Using ATmega328, Android and Unity. Vol. 65. Lecture Notes in Networks and Systems (pp. 151-158).
Actis, J. A., Honegger, J. D., Gates, D. H., Petrella, A. J., Nolasco, L. A., & Silverman, A. K. (2018). Validation of lumbar spine loading from a musculoskeletal model including the lower limbs and lumbar spine. Journal of Biomechanics, 68, 107-114. doi: 10.1016/j.jbiomech.2017.12.001
Adachi, G., Oshikawa, T., Akuzawa, H., & Kaneoka, K. (2020). Differences in the activity of the shoulder girdle and lower back muscles owing to postural alteration while using a smartphone. Journal of Medical Investigation, 67(3.4), 274-279. doi: 10.2152/jmi.67.274
Adams, R. B., Dudley, J. T., & Struessel, T. S. (2021). Physical therapy to address fall risk in an individual with neurofibromatosis. Physiotherapy Theory and Practice. doi: 10.1080/09593985.2021.1875523
Addai, D., Zarkos, J., & Bowey, A. J. (2020). Current concepts in the diagnosis and management of adolescent idiopathic scoliosis. Child's Nervous System, 36(6), 1111-1119. doi: 10.1007/s00381-020-04608-4
Adis Medical, W. (2018). Manage osteoporotic pain by treating osteoporosis and taking a multidimensional approach to pain management. Drugs and Therapy Perspectives, 34(7), 311-315. doi: 10.1007/s40267-018-0504-4
Adly, M. S., Adly, A. S., & Adly, A. S. (2020). Assessment of early orthodontic treatment on functional shifts by telemonitoring mandibular movements using a smart phone. Journal of Telemedicine and Telecare, 26(3), 150-160. doi: 10.1177/1357633X18800876
Adriaans, B. P., Heuts, S., Gerretsen, S., Cheriex, E. C., Vos, R., Natour, E., . . . Schalla, S. (2018). Aortic elongation part I: The normal aortic ageing process. Heart, 104(21), 1772-1777. doi: 10.1136/heartjnl-2017-312866
Affaitati, G., Costantini, R., Tana, C., Lapenna, D., Schiavone, C., Cipollone, F., & Giamberardino, M. A. (2018). Effects of topical vs injection treatment of cervical myofascial trigger points on headache symptoms in migraine patients: A retrospective analysis. Journal of Headache and Pain, 19(1). doi: 10.1186/s10194-018-0934-3
Afolayan, J. O., Shafafy, R., Maher, M., Moon, K. H., & Panchmatia, J. R. (2018). Assessment and management of adult spinal deformities. British Journal of Hospital Medicine, 79(2), 79-85. doi: 10.12968/hmed.2018.79.2.79
Afonso, J., Ramirez-Campillo, R., Moscão, J., Rocha, T., Zacca, R., Martins, A., . . . Clemente, F. M. (2021). Strength training versus stretching for improving range of motion: A systematic review and meta-analysis. Healthcare (Switzerland), 9(4). doi: 10.3390/healthcare9040427
Afonso, J., Ramirez-Campillo, R., Moscão, J., Rocha, T., Zacca, R., Martins, A., . . . Clemente, F. M. (2021). Strength training versus stretching for improving range of motion: A systematic review and meta-analysis. Healthcare (Switzerland), 9(4). doi: 10.3390/healthcare9040427
Afshari, D., Mazloumi, A., Nourollahi-Darabad, M., Nasl Saraji, G., & Rahimi Foroushani, A. (2021). Effect of neck posture on cervicothoracic loads in overhead crane operators. International Journal of Occupational Safety and Ergonomics, 27(1), 316-322. doi: 10.1080/10803548.2018.1458436
Afzal, F., Atif, M. M., Kumar, A., Rasul, A., Islam, A., & Nadeem, I. (2020). Cervicogenic headache and neck pain among computer users. Rawal Medical Journal, 45(2), 370-372.
Aghdasi, B., Bachmann, K. R., Clark, D., Koldenhoven, R., Sultan, M., George, J., . . . Abel, M. F. (2020). Patient-reported Outcomes Following Surgical Intervention for Adolescent Idiopathic Scoliosis: A Systematic Review and Meta-Analysis. Clinical Spine Surgery, 33(1), 24-34. doi: 10.1097/BSD.0000000000000822
Agostinete, R. R., Maillane-Vanegas, S., Lynch, K. R., Turi-Lynch, B., Coelho-e-Silva, M. J., Campos, E. Z., . . . Fernandes, R. A. (2017). The impact of training load on bone mineral density of adolescent swimmers: A structural equation modeling approach. Pediatric Exercise Science, 29(4), 520-528. doi: 10.1123/pes.2017-0008
Ahearn, E. L., Greene, A., & Lasner, A. (2018). Some Effects of Supplemental Pilates Training on the Posture, Strength, and Flexibility of Dancers 17 to 22 Years of Age. Journal of dance medicine & science : official publication of the International Association for Dance Medicine & Science, 22(4), 192-202. doi: 10.12678/1089-313X.22.4.192
Ahmad, A. A. (2020). Early onset scoliosis and current treatment methods. Journal of Clinical Orthopaedics and Trauma, 11(2), 184-190. doi: 10.1016/j.jcot.2019.12.011
Ahmad, A. M., Kamel, K. M., & Mohammed, R. G. (2020). Effect of forward head posture on diaphragmatic excursion in subjects with non-specific chronic neck pain. A case-control study. Physiotherapy Quarterly, 28(3), 9-13. doi: 10.5114/PQ.2020.95769
Ahmad, Z., Rehman, S. U., & Ahmad, S. (2019). Effects of combined manual postural correction technique in patient with upper cross syndrome. Rawal Medical Journal, 44(3), 486-489.
Ahmadipoor, A., Khademi-Kalantari, K., Rezasoltani, A., Naimi, S. S., & Ak-Barzadeh-Baghban, A. (2021). Assessing the reliability of echo intensity of craniovertebral muscle group using b-mode ultrasound: A technical note. Journal of Biomedical Physics and Engineering, 11(2), 257-262. doi: 10.31661/jbpe.v0i0.2009-1182
Ahmed, S. B., Qamar, A., Imram, M., & Fahim, M. F. (2020). Comparison of neck length, relative neck length and height with incidence of cervical spondylosis. Pakistan Journal of Medical Sciences, 36(2), 219-223. doi: 10.12669/pjms.36.2.832
Ahn, J. A., Kim, J. H., Bendik, A. L., & Shin, J. Y. (2015). Effects of stabilization exercises with a swiss ball on neck-shoulder pain and mobility of adults with prolonged exposure to VDTs. Journal of Physical Therapy Science, 27(4), 981-984. doi: 10.1589/jpts.27.981
Ajimsha, M. S., Shenoy, P. D., & Gampawar, N. (2020). Role of fascial connectivity in musculoskeletal dysfunctions: A narrative review. Journal of Bodywork and Movement Therapies, 24(4), 423-431. doi: 10.1016/j.jbmt.2020.07.020
Akbar, M., Almansour, H., Lafage, R., Diebo, B. G., Wiedenhöfer, B., Schwab, F., . . . Pepke, W. (2018). Sagittal alignment of the cervical spine in the setting of adolescent idiopathic scoliosis. Journal of Neurosurgery: Spine, 29(5), 506-514. doi: 10.3171/2018.3.SPINE171263
Akbarnia, B. A., & Mundis, G. M. (2019). Magnetically controlled growing rods in early onset scoliosis: Indications, timing and treatment. Orthopade, 48(6), 477-485. doi: 10.1007/s00132-019-03755-0
Akid, I., & Doberman, D. J. (2021). Bone Health. Clinics in Geriatric Medicine, 37(4), 683-696. doi: 10.1016/j.cger.2021.05.012
Akkan, H., & Gelecek, N. (2018). The effect of stabilization exercise training on pain and functional status in patients with cervical radiculopathy. Journal of Back and Musculoskeletal Rehabilitation, 31(2), 247-252. doi: 10.3233/BMR-169583
Akodu, A. K., Akinbo, S. R., & Young, Q. O. (2018). Correlation among smartphone addiction, craniovertebral angle, scapular dyskinesis, and selected anthropometric variables in physiotherapy undergraduates. Journal of Taibah University Medical Sciences, 13(6), 528-534. doi: 10.1016/j.jtumed.2018.09.001
Akodu, A. K., Nwanne, C. A., & Fapojuwo, O. A. (2021). Efficacy of neck stabilization and Pilates exercises on pain, sleep disturbance and kinesiophobia in patients with non-specific chronic neck pain: A randomized controlled trial. Journal of Bodywork and Movement Therapies, 26, 411-419. doi: 10.1016/j.jbmt.2020.09.008
Akurke, S., Li, Y., & Craig, B. (2018) Effect of smartphone use on upper extremity and neck. Vol. 588. Advances in Intelligent Systems and Computing (pp. 241-249).
Akyol, M. U., Alden, T. D., Amartino, H., Ashworth, J., Belani, K., Berger, K. I., . . . Scarpa, M. (2019). Recommendations for the management of MPS VI: Systematic evidence- and consensus-based guidance. Orphanet Journal of Rare Diseases, 14(1). doi: 10.1186/s13023-019-1080-y
Alaca, N., Alaca, I., & Yüksel, M. (2020). Physiotherapy in addition to vacuum bell therapy in patients with pectus excavatum. Interactive Cardiovascular and Thoracic Surgery, 31(5), 650-656. doi: 10.1093/icvts/ivaa161
Alahmari, K., Reddy, R. S., Silvian, P., Ahmad, I., Nagaraj, V., & Mahtab, M. (2017). Intra- and inter-rater reliability of neutral head position and target head position tests in patients with and without neck pain. Brazilian Journal of Physical Therapy, 21(4), 259-267. doi: 10.1016/j.bjpt.2017.05.003
Alahmari, K. A., Reddy, R. S., Tedla, J. S., Samuel, P. S., Kakaraparthi, V. N., Rengaramanujam, K., & Ahmed, I. (2020). The effect of Kinesio taping on cervical proprioception in athletes with mechanical neck pain-a placebo-controlled trial. BMC Musculoskeletal Disorders, 21(1). doi: 10.1186/s12891-020-03681-9
Alansari, S. M., Youssef, E. F., & Shanb, A. A. (2021). Efficacy of manual therapy on psychological status and pain in patients with neck pain A randomized clinical trial. Saudi Medical Journal, 42(1), 82-90. doi: 10.15537/SMJ.2021.1.25589
Alas, H., Passias, P., Diebo, B., Brown, A., Pierce, K., Bortz, C., . . . Lafage, V. (2021). Cervical deformity patients with baseline hyperlordosis or hyperkyphosis differ in surgical treatment and radiographic outcomes. Journal of Craniovertebral Junction and Spine, 12(3), 279-286. doi: 10.4103/jcvjs.jcvjs_29_21
Albertsen, I. M., Brockmann, B., Hollander, K., Schröder, J., Zech, A., Sehner, S., . . . Babin, K. (2018). Spinal posture changes using dynamic rasterstereography during the modified Matthiass test discriminate between postural weak and strong healthy children (10–14 years): a pilot study. European Journal of Pediatrics, 177(9), 1327-1334. doi: 10.1007/s00431-018-3186-y
Albertsen, I. M., Dettmann, K., Babin, K., Stücker, R., Schröder, J., Zech, A., & Hollander, K. (2018). Spinal postural changes during the modified Matthiass test in healthy children: Interday and interrater reliability of dynamic rasterstereographic measurements. Orthopade, 47(7), 567-573. doi: 10.1007/s00132-018-3558-z
Albornoz-Cabello, M., Pérez-Mármol, J. M., Barrios Quinta, C. J., Matarán-Peñarrocha, G. A., Castro-Sánchez, A. M., & de la Cruz Olivares, B. (2019). Effect of adding interferential current stimulation to exercise on outcomes in primary care patients with chronic neck pain: a randomized controlled trial. Clinical Rehabilitation, 33(9), 1458-1467. doi: 10.1177/0269215519844554
Alcaraz-Clariana, S., García-Luque, L., Garrido-Castro, J. L., Fernández-De-las-peñas, C., Carmona-Pérez, C., Rodrigues-De-souza, D. P., & Alburquerque-Sendín, F. (2021). Paravertebral muscle mechanical properties and spinal range of motion in patients with acute neck or low back pain: A case-control study. Diagnostics, 11(2). doi: 10.3390/diagnostics11020352
Aldenaini, N., Alqahtani, F., Orji, R., & Sampalli, S. (2020). Trends in Persuasive Technologies for Physical Activity and Sedentary Behavior: A Systematic Review. Frontiers in Artificial Intelligence, 3. doi: 10.3389/frai.2020.00007
Alemi, M. M., Burkhart, K. A., Lynch, A. C., Allaire, B. T., Mousavi, S. J., Zhang, C., . . . Anderson, D. E. (2021). The Influence of Kinematic Constraints on Model Performance During Inverse Kinematics Analysis of the Thoracolumbar Spine. Frontiers in Bioengineering and Biotechnology, 9. doi: 10.3389/fbioe.2021.688041
Alghadir, A. H., & Iqbal, Z. A. (2021). Effect of Deep Cervical Flexor Muscle Training Using Pressure Biofeedback on Pain and Forward Head Posture in School Teachers with Neck Pain: An Observational Study. BioMed Research International, 2021. doi: 10.1155/2021/5588580
Alghadir, A. H., Iqbal, Z. A., & Gabr, S. A. (2021). The relationships of watching television, computer use, physical activity, and food preferences to body mass index: Gender and nativity differences among adolescents in saudi arabia. International Journal of Environmental Research and Public Health, 18(18). doi: 10.3390/ijerph18189915
Alghadir, A. H., Iqbal, Z. A., Iqbal, A., Ahmed, H., & Ramteke, S. U. (2020). Effect of chronic ankle sprain on pain, range of motion, proprioception, and balance among athletes. International Journal of Environmental Research and Public Health, 17(15), 1-11. doi: 10.3390/ijerph17155318
Alharbi, N., Alharbi, S., Cuijpers, V. M. J. I., Osman, R. B., & Wismeijer, D. (2018). Three-dimensional evaluation of marginal and internal fit of 3D-printed interim restorations fabricated on different finish line designs. Journal of Prosthodontic Research, 62(2), 218-226. doi: 10.1016/j.jpor.2017.09.002
Alhusuny, A., Cook, M., Khalil, A., & Johnston, V. (2021). Visual symptoms, Neck/shoulder problems and associated factors among surgeons performing Minimally Invasive Surgeries (MIS): A comprehensive survey. International Archives of Occupational and Environmental Health, 94(5), 959-979. doi: 10.1007/s00420-020-01642-2
Alhusuny, A., Cook, M., Khalil, A., Thomas, L., & Johnston, V. (2021). Characteristics of headaches among surgeons and associated factors: A cross-sectional study. Surgeon, 19(5), e79-e87. doi: 10.1016/j.surge.2020.07.012
Ali, F., Matsumoto, J. Y., & Hassan, A. (2018). Camptocormia: Etiology, diagnosis, and treatment response. Neurology: Clinical Practice, 8(3), 240-248. doi: 10.1212/CPJ.0000000000000453
Alin, C. K., Frisendahl, N., Kronhed, A. C. G., & Salminen, H. (2020). Experiences of using an activating spinal orthosis in women with osteoporosis and back pain in primary care. Archives of Osteoporosis, 15(1). doi: 10.1007/s11657-020-00754-z
Aliyeva, S. S. (2020). Evaluation of the marginal fit of zirconia-based fixed restorations. Azerbaijan Medical Journal, 2020(1), 146-150. doi: 10.34921/amj.2020.90.42.024
Alizadeh Noghani, M., Browning, D., Caccese, V., DePoy, E., Gilson, S., Beaumont, R., & Hejrati, B. (2021). Design and evaluation of the Afari: a three-wheeled mobility and balance support device for outdoor exercise. Assistive Technology. doi: 10.1080/10400435.2021.1976885
Alkhateeb, A. M., Daher, N. S., Forrester, B. J., Martin, B. D., & Jaber, H. M. (2019). Effects of adjustments to wheelchair seat to back support angle on head, neck, and shoulder postures in subjects with cerebral palsy. Assistive Technology. doi: 10.1080/10400435.2019.1641167
Alkhateeb, A. M., Forrester, B. J., Daher, N. S., Martin, B. D., & Alonazi, A. A. (2017). Validity and reliability of wheelchair sitting posture measures using Coach’s Eye in abled subjects. Assistive Technology, 29(4), 210-216. doi: 10.1080/10400435.2016.1220994
Allia, J., Clément, J. L., Rampal, V., Leloutre, B., Rosello, O., & Solla, F. (2018). Influence of Derotation Connectors on 3D Surgical Correction of Adolescent Idiopathic Scoliosis. Clinical Spine Surgery, 31(3), E209-E215. doi: 10.1097/BSD.0000000000000621
Almansour, H., Pepke, W., Bruckner, T., Diebo, B. G., & Akbar, M. (2019). Three-dimensional analysis of initial brace correction in the setting of adolescent idiopathic scoliosis. Journal of Clinical Medicine, 8(11). doi: 10.3390/jcm8111804
Almasoodi, M. C. I., Mahdavinejad, R., & Ghasmi, G. (2020). The Effect of 8 Weeks National Academy of Sports Medicine Exercises Training on Posture, Shoulder Pain, and Functional Disability in Male with Upper Cross Syndrome. Systematic Reviews in Pharmacy, 11(11), 1826-1833. doi: 10.31838/srp.2020.11.256
Almasoodi, M. C. I., Mahdavinejad, R., & Ghasmi, G. (2020). The Effect of 8 Weeks National Academy of Sports Medicine Exercises Training on Posture, Shoulder Pain, and Functional Disability in Male with Upper Cross Syndrome. Systematic Reviews in Pharmacy, 11(11), 1826-1833. doi: 10.31838/srp.2020.11.256
Almomani, F., Alghwiri, A. A., Alghadir, A. H., Al-Momani, A., & Iqbal, A. (2019). Prevalence of upper limb pain and disability and its correlates with demographic and personal factors. Journal of Pain Research, 12, 2691-2700. doi: 10.2147/JPR.S198480
Almusawi, H., & Husi, G. (2021). Design and development of continuous passive motion (CPM) for fingers and wrist grounded-exoskeleton rehabilitation system. Applied Sciences (Switzerland), 11(2), 1-23. doi: 10.3390/app11020815
Alonazi, A., Almutairi, W., Bains, G., Daher, N., & Alismail, A. (2021). Effects of smartphone addiction on children’s lung function. Pediatrics International, 63(3), 323-330. doi: 10.1111/ped.14367
Alowa, Z., & Elsayed, W. (2018). P 133—Does spinal muscles activity differ in females with forward head posture compared to normal posture? Gait and Posture, 65, 459-461. doi: 10.1016/j.gaitpost.2018.07.056
Alowa, Z., & Elsayed, W. (2021). The impact of forward head posture on the electromyographic activity of the spinal muscles. Journal of Taibah University Medical Sciences, 16(2), 224-230. doi: 10.1016/j.jtumed.2020.10.021
Alpayci, M., & Ilter, S. (2017). Isometric Exercise for the Cervical Extensors Can Help Restore Physiological Lordosis and Reduce Neck Pain: A Randomized Controlled Trial. American Journal of Physical Medicine and Rehabilitation, 96(9), 621-626. doi: 10.1097/PHM.0000000000000698
Al-Qadi, M. O. (2018). Disorders of the Chest Wall: Clinical Manifestations. Clinics in Chest Medicine, 39(2), 361-375. doi: 10.1016/j.ccm.2018.01.010
Al-Rawi, N. H., Yousef, H., Khamis, M., Belkadi, O., Ahmed, S., & Ali, S. (2018). Vertebral malalignment among male dentists with workrelated musculoskeletal pain in the United Arab Emirates. Journal of Contemporary Dental Practice, 19(7), 773-777. doi: 10.5005/jp-journals-10024-2335
Alsancak, S., Güner, S., Güven, E., & Özgün, A. K. (2020). Effects of heel height with backpack loading in young people. Journal of Sports Medicine and Physical Fitness, 60(3), 388-394. doi: 10.23736/S0022-4707.19.10222-8
Alshahrani, A., Aly, S. M., Abdrabo, M. S., & Asiri, F. Y. (2018). Impact of smartphone usage on cervical proprioception and balance in healthy adults. Biomedical Research (India), 29(12), 2547-2552. doi: 10.4066/biomedicalresearch.29-18-594
Alshahrani, A., Samy Abdrabo, M., Aly, S. M., Alshahrani, M. S., Alqhtani, R. S., Asiri, F., & Ahmad, I. (2021). Effect of smartphone usage on neck muscle endurance, hand grip and pinch strength among healthy college students: A cross-sectional study. International Journal of Environmental Research and Public Health, 18(12). doi: 10.3390/ijerph18126290
Alshammari, F. S., Alzoghbieh, E. S., Al-Qutob, R., Dehom, S., Kabar, M. A., Batarseh, H., . . . Mansour, Z. M. (2021). Social media effects on postural muscles related to upper cross syndrome and physical wellness. Fizjoterapia Polska, 21(2), 166-171.
Alshammari, F. S., Alzoghbieh, E. S., Al-Qutob, R., Dehom, S., Kabar, M. A., Batarseh, H., . . . Mansour, Z. M. (2021). Social media effects on postural muscles related to upper cross syndrome and physical wellness. Fizjoterapia Polska, 21(2), 166-171.
Alsiddiky, A., Alatassi, R., Alsaadouni, F. N., Bakerman, K., Awwad, W., Alenazi, A., . . . Alyaseen, H. (2019). Assessment of perceptions, knowledge, and attitudes of parents regarding children's schoolbags and related musculoskeletal health. Journal of Orthopaedic Surgery and Research, 14(1). doi: 10.1186/s13018-019-1142-9
Althobaiti, S., Rushton, A., Falla, D., & Heneghan, N. R. (2021). Measures of trunk muscle strength and their measurement properties: A protocol for a systematic review and narrative synthesis of clinical measures. BMJ Open, 11(1). doi: 10.1136/bmjopen-2020-041499
Altmann, S., Ringhof, S., Neumann, R., Woll, A., & Rumpf, M. C. (2019). Validity and reliability of speed tests used in soccer: A systematic review. PLoS ONE, 14(8). doi: 10.1371/journal.pone.0220982
Álvarez-Melcón, A. C., Valero-Alcaide, R., Atín-Arratibel, M. A., Melcón-Álvarez, A., & Beneit-Montesinos, J. V. (2018). Effects of physical therapy and relaxation techniques on the parameters of pain in university students with tension-type headache: A randomised controlled clinical trial. Neurologia, 33(4), 233-243. doi: 10.1016/j.nrl.2016.06.008
Alves, M. R., Engedal, K., Laks, J., Rodrigues, V. D., Carneiro, L. S. F., Alves Rodrigues, A. C. D. M., . . . Monteiro-Junior, R. S. (2021). Acute response of prefrontal cortex in institutionalized older adults undergoing a single exergames session. IBRO Neuroscience Reports, 11, 8-12. doi: 10.1016/j.ibneur.2021.04.001
Alwardat, M., Schirinzi, T., Di Lazzaro, G., Franco, D., Imbriani, P., Sinibaldi Salimei, P., . . . Pisani, A. (2019). The influence of postural deformities on neck function and pain in patients with Parkinson's disease. NeuroRehabilitation, 44(1), 79-84. doi: 10.3233/NRE-182505
Al-Wasity, S. M. H., Pollick, F., Sosnowska, A., & Vuckovic, A. (2019). Cortical functional domains show distinctive oscillatory dynamic in bimanual and mirror visual feedback tasks. Frontiers in Computational Neuroscience, 13. doi: 10.3389/fncom.2019.00030
Amăricăi, E., Suciu, O., Onofrei, R. R., Miclăuș, R. S., Iacob, R. E., Caţan, L., . . . Boia, E. (2019). Respiratory function, functional capacity, and physical activity behaviours in children and adolescents with scoliosis. Journal of International Medical Research, 48(4). doi: 10.1177/0300060519895093
Amato, A., Messina, G., Giustino, V., Brusa, J., Brighina, F., & Proia, P. (2021). A pilot study on non-invasive treatment of migraine: The self-myofascial release. European Journal of Translational Myology, 31(1). doi: 10.4081/ejtm.2021.9646
Ameer, M. A., Kamel, M. I., & Elhafez, Y. M. (2019). A comparison of sagittal spine deformities among elementary school students using spinal mouse device. Work, 64(3), 545-550. doi: 10.3233/WOR-193015
Ameer, M. A. M., & Abdel-Aziem, A. A. (2017). Relationship between anthropometric measures and sagittal spinal curvatures in adult male handball players. Human Movement, 18(4), 41-48. doi: 10.1515/humo-2017-0035
Ameis, A., Randhawa, K., Yu, H., Côté, P., Haldeman, S., Chou, R., . . . Taylor-Vaisey, A. (2018). The Global Spine Care Initiative: a review of reviews and recommendations for the non-invasive management of acute osteoporotic vertebral compression fracture pain in low- and middle-income communities. European Spine Journal, 27, 861-869. doi: 10.1007/s00586-017-5273-6
Amiri-Arimi, S., Bandpei, M., Rezasoltani, A., Javanshir, K., & Biglarian, A. (2019). Measurement of cervical multifidus and longus colli muscle dimensions in patients with cervical radiculopathy and healthy controls using ultrasonography: A reliability study. PM and R, 11(3), 236-242. doi: 10.1016/j.pmrj.2018.07.014
An, H. J., Kim, A. Y., & Park, S. J. (2021). Immediate effects of diaphragmatic breathing with cervical spine mobilization on the pulmonary function and craniovertebral angle in patients with chronic stroke. Medicina (Lithuania), 57(8). doi: 10.3390/medicina57080826
An, H. J., & Park, S. J. (2021). Effects of cervical spine mobilization on respiratory function and cervical angles of stroke patients: A pilot study. Healthcare (Switzerland), 9(4). doi: 10.3390/healthcare9040377
An, Y. J., & An, Y. J. (2020). Change of serratus anterior muscle thickness according to knee flexion angle during knee-push up plus exercise on sling. Medico-Legal Update, 20(1), 1863-1868. doi: 10.37506/v20/i1/2020/mlu/194575
Anand, N., Agrawal, A., Ravinsky, R., Khanderhoo, B., Kahwaty, S., & Chung, A. (2021). The prevalence of proximal junctional kyphosis (PJK) and proximal junctional failure (PJF) in patients undergoing circumferential minimally invasive surgical (cMIS) correction for adult spinal deformity: long-term 2- to 13-year follow-up. Spine Deformity, 9(5), 1433-1441. doi: 10.1007/s43390-021-00319-1
Anand, N., & Chung, A. (2021). Minimally invasive osteotomies for adult deformity. Seminars in Spine Surgery, 33(3). doi: 10.1016/j.semss.2021.100891
Anandkumar, S., & Manivasagam, M. (2017). Effect of fascia dry needling on non-specific thoracic pain–A proposed dry needling grading system. Physiotherapy Theory and Practice, 33(5), 420-428. doi: 10.1080/09593985.2017.1318423
Anarte-Lazo, E., Carvalho, G. F., Schwarz, A., Luedtke, K., & Falla, D. (2021). Differentiating migraine, cervicogenic headache and asymptomatic individuals based on physical examination findings: a systematic review and meta-analysis. BMC Musculoskeletal Disorders, 22(1). doi: 10.1186/s12891-021-04595-w
Andias, R., & Silva, A. G. (2019). A systematic review with meta-analysis on functional changes associated with neck pain in adolescents. Musculoskeletal Care, 17(1), 23-36. doi: 10.1002/msc.1377
Andrade, C. K. (2013). Outcome-based massage: Putting evidence into practice.
Andrýsková, A., & Lee, J. H. (2020). The guidelines for application of kinesiology tape for prevention and treatment of sports injuries. Healthcare (Switzerland), 8(2). doi: 10.3390/healthcare8020144
Angerame, D., De Biasi, M., Agostinetto, M., Franzò, A., & Marchesi, G. (2019). Influence of preparation designs on marginal adaptation and failure load of full-coverage occlusal veneers after thermomechanical aging simulation. Journal of Esthetic and Restorative Dentistry, 31(3), 280-289. doi: 10.1111/jerd.12457
Ansari, F., Kondamudi, S. S., & Mistry, A. B. (2020). Analysis of forward head posture Advances in Bioengineering (pp. 223-229).
Ansari, M., Nourian, R., & Khodaee, M. (2017). Mountain Biking Injuries. Current Sports Medicine Reports, 16(6), 404-412. doi: 10.1249/JSR.0000000000000429
Ansari, M., Nourian, R., & Khodaee, M. (2017). Mountain Biking Injuries. Current Sports Medicine Reports, 16(6), 404-412. doi: 10.1249/JSR.0000000000000429
Antares, J. B., Jones, M. A., King, J. M., Chen, T., Lee, C. M. Y., Macintyre, S., & Urquhart, D. M. (2018). Non-surgical and non-pharmacological interventions for congenital muscular torticollis in the 0-5 year age group. Cochrane Database of Systematic Reviews, 2018(3). doi: 10.1002/14651858.CD012987
Antoniolli, A., Candotti, C. T., Gelain, G. M., Schmit, E. F. D., Ducatti, L. M. A., Melo, M. D. O., & Loss, J. F. (2018). Influence of feet position on static postural assessment by means of photogrammetry: a comparative study. European Journal of Physiotherapy, 20(3), 166-171. doi: 10.1080/21679169.2018.1435719
Antoniraj, S., & Swamy, B. K. (2021). Approach and analysis on the cervical pain due to the efficacy of continuous usage of smartphone. Malaysian Journal of Medicine and Health Sciences, 17, 149-156.
Anusuya, V., Sharan, J., & Jena, A. K. (2021). Morphometric characteristics of cervical vertebrae in subjects with short, normal, and long faces. Surgical and Radiologic Anatomy, 43(6), 865-872. doi: 10.1007/s00276-020-02599-0
Anwer, S., Alghadir, A., Zafar, H., & Brismée, J. M. (2018). Effects of orthopaedic manual therapy in knee osteoarthritis: a systematic review and meta-analysis. Physiotherapy (United Kingdom), 104(3), 264-276. doi: 10.1016/j.physio.2018.05.003
Aouad, K., Maksymowych, W. P., Baraliakos, X., & Ziade, N. (2020). Update of imaging in the diagnosis and management of axial spondyloarthritis. Best Practice and Research: Clinical Rheumatology, 34(6). doi: 10.1016/j.berh.2020.101628
Aoyama, N. (2021). Involvement of cervical disability in migraine: a literature review. British Journal of Pain, 15(2), 199-212. doi: 10.1177/2049463720924704
Aoyama, N., Aso, H., Fujii, O., & Mizoguchi, T. (2021). Improvement in impaired ocular accommodation by parietal acupoint therapy to relieve neck stiffness: A case report. Journal of Complementary and Integrative Medicine, 18(1), 231-233. doi: 10.1515/jcim-2019-0309
Araújo, B. C. L., de Magalhães Simões, S., de Gois-Santos, V. T., & Martins-Filho, P. R. S. (2020). Association Between Mouth Breathing and Asthma: a Systematic Review and Meta-analysis. Current Allergy and Asthma Reports, 20(7). doi: 10.1007/s11882-020-00921-9
Araújo, F. A., Martins, A., Alegrete, N., Howe, L. D., & Lucas, R. (2017). A shared biomechanical environment for bone and posture development in children. Spine Journal, 17(10), 1426-1434. doi: 10.1016/j.spinee.2017.04.024
Araújo, L. G. L., Rodrigues, V. P., Figueiredo, I. A., & Medeiros, M. N. L. (2020). Association between sitting posture on school furniture and spinal changes in adolescents. International Journal of Adolescent Medicine and Health. doi: 10.1515/ijamh-2020-0179
Areerak, K., Janwantanakul, P., & van der Beek, A. J. (2019). Development and psychometric assessment of a health literacy-based questionnaire to differentiate between office workers with and without non-specific neck pain. Journal of the Medical Association of Thailand, 102(3), 264-272.
Areeudomwong, P., Bootsast, W., Thapthimthong, C., Manop, P., & Buttagat, V. (2020). Effects of kinesio taping on neck-shoulder discomfort and EMG responses during smartphone texting in healthy young adults. Work, 67(4), 847-854. doi: 10.3233/WOR-203336
Areeudomwong, P., Oapdunsalam, K., Havicha, Y., Tantai, S., & Buttagat, V. (2018). Effects of Shoulder Taping on Discomfort and Electromyographic Responses of the Neck While Texting on a Touchscreen Smartphone. Safety and Health at Work, 9(3), 319-325. doi: 10.1016/j.shaw.2017.07.004
Arienti, C., Villafañe, J. H., Donzelli, S., Zaina, F., Buraschi, R., & Negrini, S. (2017). Trunk and craniofacial asymmetry are not associated in the general population: A cross-sectional study of 1029 adolescents. European Journal of Medical Research, 22(1). doi: 10.1186/s40001-017-0280-y
Arima, H., Glassman, S. D., Dimar, J. R., II, Matsuyama, Y., & Carreon, L. Y. (2018). Neurologic Comorbidities Predict Proximal Junctional Failure in Adult Spinal Deformity. Spine Deformity, 6(5), 576-586. doi: 10.1016/j.jspd.2018.01.008
Arima, H., Togawa, D., Hasegawa, T., Yamato, Y., Yoshida, G., Kobayashi, S., . . . Matsuyama, Y. (2019). Hypertension is related to positive global sagittal alignment: A cross-sectional cohort study. Asian Spine Journal, 13(6), 895-903. doi: 10.31616/asj.2018.0308
Arima, H., Yamato, Y., Hasegawa, T., Kobayashi, S., Yoshida, G., Yasuda, T., . . . Matsuyama, Y. (2017). Extensive Corrective Fixation Surgeries for Adult Spinal Deformity Improve Posture and Lower Extremity Kinematics during Gait. Spine, 42(19), 1456-1463. doi: 10.1097/BRS.0000000000002138
Arkesteijn, M., Jones, R., & Low, D. C. (2021). The effect of walking and stationary work on the acute back pain, muscle activation, posture and postural control of older women. Ergonomics. doi: 10.1080/00140139.2021.2000044
Arockia Doss, A. S., Lingampally, P. K., & Nurahmi, L. (2021). Synthesis of a parallel manipulator based rehabilitation cervical collar for C-spine injured patients. International Journal of Robotics and Automation, 36(1), 1-8.
Arshad, N., Ahmad, A., Ali, B., Imran, M., & Hayat, S. (2020). Comparison between Mckenzie extension and neck isometric exercises in the management of nonspecific neck pain: A randomized controlled trial. Khyber Medical University Journal, 12(1), 6-9. doi: 10.35845/kmuj.2020.18656
Arshadi, R., Ghasemi, G. A., & Samadi, H. (2019). Effects of an 8-week selective corrective exercises program on electromyography activity of scapular and neck muscles in persons with upper crossed syndrome: Randomized controlled trial. Physical Therapy in Sport, 37, 113-119. doi: 10.1016/j.ptsp.2019.03.008
Arshadi, R., Ghasemi, G. A., & Samadi, H. (2019). Effects of an 8-week selective corrective exercises program on electromyography activity of scapular and neck muscles in persons with upper crossed syndrome: Randomized controlled trial. Physical Therapy in Sport, 37, 113-119. doi: 10.1016/j.ptsp.2019.03.008
Arulsingh, W., Kandakurti, P. K., Muthukrishnan, R., & Shanmugam, S. (2021). Effectiveness of neural mobilisation combined with postural correction exercises in a patient with lateral knee pain- A case report. Journal of Bodywork and Movement Therapies, 27, 364-367. doi: 10.1016/j.jbmt.2021.02.010
Asahi, R., Nakamura, Y., Kanai, M., Watanabe, K., Yuguchi, S., Kamo, T., . . . Asano, S. (2021). Stand-up test predicts occurrence of non-traumatic vertebral fracture in outpatient women with osteoporosis. Journal of Bone and Mineral Metabolism, 39(5), 883-892. doi: 10.1007/s00774-021-01229-y
Asai, Y., Tsutsui, S., Oka, H., Yoshimura, N., Hashizume, H., Yamada, H., . . . Yoshida, M. (2017). Sagittal spino-pelvic alignment in adults: The Wakayama Spine Study. PLoS ONE, 12(6). doi: 10.1371/journal.pone.0178697
Asheghan, M., Hashemi, S. E., Sobhani, V., Shakibaee, A., Aqda, A. K., & Arabzadeh, E. (2021). The relationship between forward head position and dorsal kyphosis with non-specific chronic low back pain in military mans. Journal of Military Medicine, 23(2), 186-193. doi: 10.30491/JMM.23.2.186
Ashfaq, R., & Riaz, H. (2021). Effect of pressure biofeedback training on deep cervical flexors endurance in patients with mechanical neck pain: A randomized controlled trial. Pakistan Journal of Medical Sciences, 37(2), 1-6. doi: 10.12669/pjms.37.2.2343
Ashwini, T. M., Karvannan, H., & Prem, V. (2018). Effects of movement impairment based treatment in the management of mechanical neck pain. Journal of Bodywork and Movement Therapies, 22(2), 534-539. doi: 10.1016/j.jbmt.2017.07.007
Astorga Verdugo, S., Borges Silva, F., González Silva, S., Martínez Araya, A., Rojas Cabezas, G., & Romero Bello, E. (2021). Effectiveness of cervicodorsal mobility testing with socialising and playful features of falls risk in older adults with forward head and neck posture: A randomised clinical trial. Fisioterapia. doi: 10.1016/j.ft.2021.04.003
Astorga Verdugo, S., Gonzalez Silva, S., Rojas Cabezas, G., & Martinez Araya, A. (2019). Effectiveness of thoracolumbar myofascial release on increasing sternocleidomastoid resistance and reducing forward head posture angle. Rehabilitacion, 53(3), 162-168. doi: 10.1016/j.rh.2019.04.003
Atici, Y., Balioglu, M. B., Kargin, D., Mert, M., Albayrak, A., & Kaygusuz, M. A. (2017). Analysis of complications following posterior vertebral column resection for the treatment of severe angular kyphosis greater than 100°. Acta Orthopaedica et Traumatologica Turcica, 51(3), 201-208. doi: 10.1016/j.aott.2017.02.015
Atıcı, Y., Polat, B., Erdoğan, S., Çarkçı, E., Polat, A. E., Demiröz, S., & Benli, İ. T. (2020). Radiologic Outcomes and Complication Analysis of the Posterior Vertebral Column Resection in the Treatment of Previously Operated Severe Kyphoscoliosis: A Retrospective Case Series. World Neurosurgery, 138, e690-e697. doi: 10.1016/j.wneu.2020.03.044
Avellanet, M., Boada-Pladellorens, A., Perrot, J. C., Loro, L., Cansado, L. R., Monterde, D., . . . Gea, E. (2020). Comparative study of postural garment versus exercises for patients with nonspecific cervical pain: Protocol for a randomized crossover trial. JMIR Research Protocols, 9(4). doi: 10.2196/14807
Azadi, F., Amjad, R. N., Marioryad, H., Alimohammadi, M., Vazifehkhorani, A. K., & Poursadeghiyan, M. (2019). Effect of 12-week neck, core, and combined stabilization exercises on the pain and disability of elderly patients with chronic non-specific neck pain: A clinical trial. Iranian Journal of Ageing, 13(5 Special Issue), 614-625. doi: 10.32598/SIJA.13.Special-Issue.614
Azadinia, F., Hosseinabadi, M., Ebrahimi, I., Mohseni-Bandpei, M. A., Ghandhari, H., Yassin, M., . . . Ganjavian, M. S. (2021). Validity and test–retest reliability of photogrammetry in adolescents with hyperkyphosis. Physiotherapy Theory and Practice. doi: 10.1080/09593985.2021.1975337
Azevedo, N. D., Lima, J. C., Furlan, R. M. M. M., & Motta, A. R. (2018). Tongue pressure measurement in children with mouth-breathing behaviour. Journal of Oral Rehabilitation, 45(8), 612-617. doi: 10.1111/joor.12653
Babaee, T., Kamyab, M., Ahmadi, A., Sanjari, M. A., & Ganjavian, M. S. (2017). Measurement of Milwaukee brace pad pressure in adolescent round back deformity treatment. Asian Spine Journal, 11(4), 627-633. doi: 10.4184/asj.2017.11.4.627
Babaee, T., Kamyab, M., Ahmadi, A., Sanjari, M. A., & Ganjavian, M. S. (2019). The intra- and inter-observer reliability of interface pressure measurements of the Milwaukee brace in adolescents with hyperkyphosis. Journal of Back and Musculoskeletal Rehabilitation, 32(4), 647-654. doi: 10.3233/BMR-171041
Babaee, T., Kamyab, M., Sanjari, M. A., Ahmadi, A., & Ganjavian, M. S. (2020). Brace Compliance, Sex, and Initial Cobb Angle as Predictors of Immediate In-Brace Curve Correction in Adolescents with Scheuermann's Kyphosis. Journal of Prosthetics and Orthotics, 32(3), 182-187. doi: 10.1097/JPO.0000000000000282
Babasaheb, S. S., Rajesh, K. K., Yeshwant, K. S., & Patil, S. (2021). Analysis of Spinal Dysfunction in Breast Cancer Survivors with Lymphedema. Asian Pacific Journal of Cancer Prevention, 22(6), 1869-1873. doi: 10.31557/APJCP.2021.22.6.1869
Bae, J., Sathe, A., Lee, S. M., Theologis, A. A., Deviren, V., & Lee, S. H. (2021). Correlation of paraspinal muscle mass with decompensation of sagittal adult spinal deformity after setting of fatigue post 10-minute walk. Neurospine, 18(3), 495-503. doi: 10.14245/NS.2142510.255
Bae, W. S., Lee, H. O., Shin, J. W., & Lee, K. C. (2016). The effect of middle and lower trapezius strength exercises and levator scapulae and upper trapezius stretching exercises in upper crossed syndrome. Journal of Physical Therapy Science, 28(5), 1636-1639. doi: 10.1589/jpts.28.1636
Bae, W. S., Lee, K. C., & Lee, D. Y. (2019). The effects of dynamic neuromuscular stabilization exercise on forward head posture and spine posture. Medico-Legal Update, 19(2), 654-659. doi: 10.5958/0974-1283.2019.00253.6
Bae, Y. (2020). Standing up from a chair with an asymmetrical initial foot position decreases trunk and masticatory muscle activities in healthy young men. Healthcare (Switzerland), 8(4). doi: 10.3390/healthcare8040480
Bae, Y., & Park, Y. (2020). Head posture and postural balance in community-dwelling older adults who use dentures. Medicina (Lithuania), 56(10), 1-9. doi: 10.3390/medicina56100529
Baer, J. L., Vasavada, A., & Cohen, R. G. (2019). Neck posture is influenced by anticipation of stepping. Human Movement Science, 64, 108-122. doi: 10.1016/j.humov.2019.01.010
Bagherifard, A., Amini Kadijani, A., Yahyazadeh, H., Rezazadeh, J., Azizi, M., Akbari, A., & Mirzaei, A. (2020). The value of serum total oxidant to the antioxidant ratio as a biomarker of knee osteoarthritis. Clinical Nutrition ESPEN, 38, 118-123. doi: 10.1016/j.clnesp.2020.05.019
Bailey, J. F., Sparrey, C. J., Williams, F. M. K., Curran, P. F., Lotz, J. C., & Kramer, P. A. (2020). The Effect of Parity on Age-Related Degenerative Changes in Sagittal Balance. Spine, 45(4), E210-E216. doi: 10.1097/BRS.0000000000003234
Balbás-Álvarez, L., Candelas-Fernández, P., Del Corral, T., La Touche, R., & López-de-Uralde-Villanueva, I. (2018). Effect of Manual Therapy, Motor Control Exercise, and Inspiratory Muscle Training on Maximum Inspiratory Pressure and Postural Measures in Moderate Smokers: A Randomized Controlled Trial. Journal of Manipulative and Physiological Therapeutics, 41(5), 372-382. doi: 10.1016/j.jmpt.201…
Balki, S., & Özyonar, A. (2020). The Occiput-Wall Distance Was Related to the Physical/Mental Outcomes in the Elders with Severe Flexed Posture, but Not the Dual Digital Inclinometer Thoracic Kyphosis. Topics in Geriatric Rehabilitation, 36(4), 260-265. doi: 10.1097/TGR.0000000000000291
Balsano, M., Maestretti, G., Amorese, V., Argiolas, M., Baioni, A., Pisanu, F., . . . Doria, C. (2020). Clinical outcomes after posterior surgical correction of severe thoracic osteoporotic kyphosis. EuroMediterranean Biomedical Journal, 15(15). doi: 10.3269/1970-5492.2020.15.15
Bang, S. H., Yoon, J. G., & Park, J. M. (2020). Effects of core balance training on Cobb angle, isokinetic torque, and balance in unilateral handed athletes. Journal of Exercise Rehabilitation, 16(3), 279-285. doi: 10.12965/jer.2040266.133
Banga, H. K., Goel, P., Kumar, R., Kumar, V., Kalra, P., Singh, S., . . . Pruncu, C. (2021). Vibration exposure and transmissibility on dentist’s anatomy: A study of micro motors and air-turbines. International Journal of Environmental Research and Public Health, 18(8). doi: 10.3390/ijerph18084084
Banks, R. (2006). Manipulative Therapies Complementary Therapies and the Management of Diabetes and Vascular Disease: A Matter of Balance (pp. 369-389).
Banno, T., Hasegawa, T., Yamato, Y., Kobayashi, S., Togawa, D., Yoshida, G., . . . Matsuyama, Y. (2018). Assessment of the Change in Alignment of Fixed Segment after Adult Spinal Deformity Surgery. Spine, 43(4), 262-269. doi: 10.1097/BRS.0000000000002310
Banno, T., Togawa, D., Hasegawa, T., Yamato, Y., Yoshida, G., Kobayashi, S., . . . Matsuyama, Y. (2018). The controlled study of diffuse idiopathic skeletal hyperostosis for the assessment of physical function in elderly populations. Journal of Orthopaedic Science, 23(6), 929-934. doi: 10.1016/j.jos.2018.07.017
Banno, T., Yamato, Y., Nojima, O., Hasegawa, T., Yoshida, G., Arima, H., . . . Matsuyama, Y. (2021). Comparison of the postoperative changes in trunk and lower extremity muscle activities between patients with adult spinal deformity and age-matched controls using surface electromyography. Spine Deformity. doi: 10.1007/s43390-021-00396-2
Bao, H., Moal, B., Vira, S., Bronsard, N., Amabile, C., Errico, T., . . . Lafage, V. (2020). Spino-femoral muscles affect sagittal alignment and compensatory recruitment: a new look into soft tissues in adult spinal deformity. European Spine Journal, 29(12), 2998-3005. doi: 10.1007/s00586-020-06488-3
Barassi, G., Simone, E. D., Galasso, P., Cristiani, S., Supplizi, M., Kontochristos, L., . . . Giancola, O. (2021). Posture and health: Are the biomechanical postural evaluation and the postural evaluation questionnaire comparable to and predictive of the digitized biometrics examination? International Journal of Environmental Research and Public Health, 18(7). doi: 10.3390/ijerph18073507
Barbosa, B. T., da Silva Filho, E. M., da Cruz Santos, A., & do Socorro Brasileiro-Santos, M. (2020). COVID-19 and social isolation: The consequences of not exercising for older adults' health. Motriz. Revista de Educacao Fisica, 26(4). doi: 10.1590/S1980-6574202000040017
Barbosa, B. T., da Silva Filho, E. M., da Cruz Santos, A., & do Socorro Brasileiro-Santos, M. (2021). COVID-19 and social isolation: The consequences of not exercising for older adults' health. Motriz. Revista de Educacao Fisica, 26(4). doi: 10.1590/S1980-65742020000400170
Barbosa, J. P., Marques, M. C., Neiva, H. P., Esteves, D., Alonso-Martínez, A. M., Izquierdo, M., . . . Marinho, D. A. (2019). Effects of backpacks on ground reaction forces in children of different ages when walking, running, and jumping. International Journal of Environmental Research and Public Health, 16(24). doi: 10.3390/ijerph16245154
Barker, K. L., Newman, M., Stallard, N., Leal, J., Lowe, C. M., Javaid, M. K., . . . group, P. t. (2019). Exercise or manual physiotherapy compared with a single session of physiotherapy for osteoporotic vertebral fracture: Three-arm PROVE RCT. Health Technology Assessment, 23(44), vii-317. doi: 10.3310/hta23440
Barker, K. L., Newman, M., Stallard, N., Leal, J., Lowe, C. M., Javaid, M. K., . . . on behalf of the, P. t. g. (2020). Physiotherapy rehabilitation for osteoporotic vertebral fracture—a randomised controlled trial and economic evaluation (PROVE trial). Osteoporosis International, 31(2), 277-289. doi: 10.1007/s00198-019-05133-0
Barnsley, J., Buckland, G., Chan, P. E., Ong, A., Ramos, A. S., Baxter, M., . . . Patel, H. P. (2021). Pathophysiology and treatment of osteoporosis: challenges for clinical practice in older people. Aging Clinical and Experimental Research, 33(4), 759-773. doi: 10.1007/s40520-021-01817-y
Barrault, S., Durousseau, F., Ballon, N., Réveillère, C., & Brunault, P. (2019). Smartphone addiction: French validation of the Internet Addiction Test-Smartphone version (IAT-smartphone) and associated psychopathological features. Encephale, 45(1), 53-59. doi: 10.1016/j.encep.2017.12.002
Barrett, E., Conroy, C., Corcoran, M., Sullivan, K. O., Purtill, H., Lewis, J., & McCreesh, K. (2018). An evaluation of two types of exercise classes, containing shoulder exercises or a combination of shoulder and thoracic exercises, for the treatment of nonspecific shoulder pain: A case series. Journal of Hand Therapy, 31(3), 301-307. doi: 10.1016/j.jht.2017.10.011
Barrett, E., Lenehan, B., O’sullivan, K., Lewis, J., & McCreesh, K. (2018). Validation of the manual inclinometer and flexicurve for the measurement of thoracic kyphosis. Physiotherapy Theory and Practice, 34(4), 301-308. doi: 10.1080/09593985.2017.1394411
Barsotti, C. E. G., Junior, C. A. B. B., Andrade, R. M., Torini, A. P., & Ribeiro, A. P. (2021). The effect of direct vertebral rotation on the spine parameters (coronal and sagittal) in adolescent idiopathic scoliosis. Journal of Back and Musculoskeletal Rehabilitation, 34(5), 821-828. doi: 10.3233/BMR-200320
Barthelme, J., Sauter, M., Mueller, C., & Liebers, F. (2021). Association between working in awkward postures, in particular overhead work, and pain in the shoulder region in the context of the 2018 BIBB/BAuA Employment Survey. BMC Musculoskeletal Disorders, 22(1). doi: 10.1186/s12891-021-04482-4
Bassani, T., Stucovitz, E., Galbusera, F., & Brayda-Bruno, M. (2019). Is rasterstereography a valid noninvasive method for the screening of juvenile and adolescent idiopathic scoliosis? European Spine Journal, 28(3), 526-535. doi: 10.1007/s00586-018-05876-0
Bastrom, T. P., Bartley, C. E., Newton, P. O., & Harms Study, G. (2019). Patient-Reported SRS-24 Outcomes Scores After Surgery for Adolescent Idiopathic Scoliosis Have Improved Since the New Millennium. Spine Deformity, 7(6), 917-922. doi: 10.1016/j.jspd.2019.01.007
Battecha, K. H., Abdel Raoof, N. A., Kamel, D. M., & Tantawy, S. A. (2018). The effect of cranio-cervical flexion training and rest breaks on neck pain and functional performance in visual display unit users. Bioscience Research, 15(4), 3708-3717.
Bayattork, M., Seidi, F., Minoonejad, H., Andersen, L. L., & Page, P. (2020). The effectiveness of a comprehensive corrective exercises program and subsequent detraining on alignment, muscle activation, and movement pattern in men with upper crossed syndrome: Protocol for a parallel-group randomized controlled trial. Trials, 21(1). doi: 10.1186/s13063-020-4159-9
Bayattork, M., Seidi, F., Minoonejad, H., Andersen, L. L., & Page, P. (2020). The effectiveness of a comprehensive corrective exercises program and subsequent detraining on alignment, muscle activation, and movement pattern in men with upper crossed syndrome: Protocol for a parallel-group randomized controlled trial. Trials, 21(1). doi: 10.1186/s13063-020-4159-9
Bayattork, M., Sköld, M. B., Sundstrup, E., & Andersen, L. L. (2020). Exercise interventions to improve postural malalignments in head, neck, and trunk among adolescents, adults, and older people: Systematic review of randomized controlled trials. Journal of Exercise Rehabilitation, 16(1), 36-48. doi: 10.12965/jer.2040034.017
Bayoglu, R., Galibarov, P. E., Verdonschot, N., Koopman, B., & Homminga, J. (2019). Twente Spine Model: A thorough investigation of the spinal loads in a complete and coherent musculoskeletal model of the human spine. Medical Engineering and Physics, 68, 35-45. doi: 10.1016/j.medengphy.2019.03.015
Bayoglu, R., Geeraedts, L., Groenen, K. H. J., Verdonschot, N., Koopman, B., & Homminga, J. (2017). Twente spine model: A complete and coherent dataset for musculo-skeletal modeling of the thoracic and cervical regions of the human spine. Journal of Biomechanics, 58, 52-63. doi: 10.1016/j.jbiomech.2017.04.003
Bayoglu, R., Guldeniz, O., Verdonschot, N., Koopman, B., & Homminga, J. (2019). Sensitivity of muscle and intervertebral disc force computations to variations in muscle attachment sites. Computer Methods in Biomechanics and Biomedical Engineering, 22(14), 1135-1143. doi: 10.1080/10255842.2019.1644502
Bayrak, A., Duramaz, A., Koluman, A., Belen, B., & Öztürk, V. (2020). The Influence of Lumbar Modifiers on Functional and Radiological Outcomes in the Brace Treatment of Lenke Type 1 Adolescent Idiopathic Scoliosis. Zeitschrift fur Orthopadie und Unfallchirurgie. doi: 10.1055/a-1269-0000
Bayram, S., Kendirci, A. Ş., Karalar, Durmuş Tekçe, H., Parman, F. Y., Akgül, T., & Durmaz, H. (2020). Correlations between radiographic spinopelvic parameters and health-related quality of life: A prospective evaluation of 37 patients with facioscapulohumeral muscular dystrophy. Clinical Neurology and Neurosurgery, 198. doi: 10.1016/j.clineuro.2020.106137
Beacon, J. F., Comeau, G., Payeur, P., & Russell, D. (2017). Assessing the suitability of Kinect for measuring the impact of a weeklong Feldenkrais method workshop on pianists’ posture and movement. Journal of Music, Technology and Education, 10(1), 51-72. doi: 10.1386/jmte.10.1.51_1
Beck, B. R., Daly, R. M., Singh, M. A. F., & Taaffe, D. R. (2017). Exercise and Sports Science Australia (ESSA) position statement on exercise prescription for the prevention and management of osteoporosis. Journal of Science and Medicine in Sport, 20(5), 438-445. doi: 10.1016/j.jsams.2016.10.001
Beck, B. R., & Winters-Stone, K. M. (2020) Exercise in the Prevention of Osteoporosis-Related Fractures. Contemporary Endocrinology (pp. 211-238).
Becker, J. J., Copeland, S. L., Botterbusch, E. L., & Cohen, R. G. (2018). Preliminary evidence for feasibility, efficacy, and mechanisms of Alexander technique group classes for chronic neck pain. Complementary Therapies in Medicine, 39, 80-86. doi: 10.1016/j.ctim.2018.05.012
Becker, J. J., McIsaac, T. L., Copeland, S. L., & Cohen, R. G. (2021). Alexander technique vs. Targeted exercise for neck pain—a preliminary comparison. Applied Sciences (Switzerland), 11(10). doi: 10.3390/app11104640
Been, E., Gómez-Olivencia, A., Shefi, S., Soudack, M., Bastir, M., & Barash, A. (2017). Evolution of Spinopelvic Alignment in Hominins. Anatomical Record, 300(5), 900-911. doi: 10.1002/ar.23559
Bein-Wierzbinski, W. (2018). Craniomandibular disorders in children with dysfunction in the cervico-occipital junction. Manuelle Medizin, 56(6), 433-439. doi: 10.1007/s00337-018-0474-6
Benatto, M. T., Florencio, L. L., Bragatto, M. M., Dach, F., Fernández-De-Las-Peñas, C., & Bevilaqua-Grossi, D. (2020). Neck-specific strengthening exercise compared with sham ultrasound when added to home-stretching exercise in patients with migraine: Study protocol of a two-armed, parallel-groups randomized controlled trial. Chiropractic and Manual Therapies, 28(1). doi: 10.1186/s12998-020-0031…
Benatto, M. T., Florencio, L. L., Bragatto, M. M., Lodovichi, S. S., Dach, F., & Bevilaqua-Grossi, D. (2019). Extensor/flexor ratio of neck muscle strength and electromyographic activity of individuals with migraine: a cross-sectional study. European Spine Journal, 28(10), 2311-2318. doi: 10.1007/s00586-019-06097-9
Bendikova, E., Marko, M., Rozim, R., & Martinsky, L. (2019). Effect of 4-week physical program on musculoskeletal system changes in adolescent sport class students with focus on ice hockey. Physical Activity Review, 7, 63-70. doi: 10.16926/par.2019.07.08
Benoist, M. (2019). The Michel Benoist and Robert Mulholland Yearly European Spine Journal Review: A survey of the “medical” articles in the European Spine Journal, 2018. European Spine Journal, 28(1), 10-20. doi: 10.1007/s00586-018-5857-9
Berry, D. B., Grant, C. D., Farnsworth, C. L., Englund, E. K., Newton, P. O., & Shahidi, B. (2021). The influence of 3D curve severity on paraspinal muscle fatty infiltration in patients with adolescent idiopathic scoliosis. Spine Deformity, 9(4), 987-995. doi: 10.1007/s43390-021-00318-2
Berry, D. B., Shahidi, B., Rodríguez-Soto, A. E., Hughes-Austin, J. M., Kelly, K. R., & Ward, S. R. (2018). Lumbar muscle structure predicts operational postures in active-duty marines. Journal of Orthopaedic and Sports Physical Therapy, 48(8), 613-621. doi: 10.2519/jospt.2018.7865
Bertozzi, L., Negrini, S., Agosto, D., Costi, S., Guccione, A. A., Lucarelli, P., . . . Pillastrini, P. (2021). Posture and time spent using a smartphone are not correlated with neck pain and disability in young adults: A cross-sectional study. Journal of Bodywork and Movement Therapies, 26, 220-226. doi: 10.1016/j.jbmt.2020.09.006
Bertram, S., ter Haar, G., & De Decker, S. (2019). Congenital malformations of the lumbosacral vertebral column are common in neurologically normal French Bulldogs, English Bulldogs, and Pugs, with breed-specific differences. Veterinary Radiology and Ultrasound, 60(4), 400-408. doi: 10.1111/vru.12753
Betsch, M., Kalbhen, K., Michalik, R., Schenker, H., Gatz, M., Quack, V., . . . Migliorini, F. (2021). The influence of smartphone use on spinal posture – A laboratory study. Gait and Posture, 85, 298-303. doi: 10.1016/j.gaitpost.2021.02.018
Betz, J. W., Oakley, P. A., & Harrison, D. E. (2018). Relief of exertional dyspnea and spinal pains by increasing the thoracic kyphosis in straight back syndrome (thoracic hypo-kyphosis) using CBP® methods: A case report with long-term follow-up. Journal of Physical Therapy Science, 30(1), 185-189. doi: 10.1589/jpts.30.185
Bezalel, T., Carmeli, E., & Kalichman, L. (2019). Scheuermann's disease: Radiographic pathomorphology and association with clinical features. Asian Spine Journal, 13(1), 86-95. doi: 10.31616/ASJ.2018.0025
Bezalel, T., Carmeli, E., & Kalichman, L. (2020). Introduction of the novel radiographic line (L5-kyphosis apex line) intended to evaluate scheuermann's disease and postural kyphosis progression on standard lateral X-rays. Asian Spine Journal, 14(3), 350-356. doi: 10.31616/ASJ.2019.0213
Bezalel, T., Carmeli, E., Levi, D., & Kalichman, L. (2019). The effect of schroth therapy on thoracic kyphotic curve and quality of life in scheuermann's patients: A randomized controlled trial. Asian Spine Journal, 13(3), 490-499. doi: 10.31616/asj.2018.0097
Bezerra, E. D. S., Diefenthaeler, F., Sakugawa, R. L., Cadore, E. L., Izquierdo, M., & Moro, A. R. P. (2019). Effects of different strength training volumes and subsequent detraining on strength performance in aging adults. Journal of Bodywork and Movement Therapies, 23(3), 466-472. doi: 10.1016/j.jbmt.2019.01.010
Bianchi, A. B., Antunes, M. D., Dos Santos, N. Q., Bulla, H. A., Silva, E. S., Marques, A. P., & Gomes Bertolini, S. M. M. (2021). Posture and balance in elderly who practice and who do not practice physical activities. Journal of Physical Education (Maringa), 31(1). doi: 10.4025/JPHYSEDUC.V31I1.3163
Bidari, S., Kamyab, M., Ahmadi, A., & Ganjavian, M. S. (2019). Effect of exercise on static balance and Cobb angle during the weaning phase of brace management in idiopathic scoliosis and hyperkyphosis: A preliminary study. Journal of Back and Musculoskeletal Rehabilitation, 32(4), 639-646. doi: 10.3233/BMR-181128
Bilgilisoy Filiz, M., & Cubukcu Firat, S. (2019). Effects of physical therapy on pain, functional status, sagittal spinal alignment, and spinal mobility in chronic non-specific low back pain. Eurasian Journal of Medicine, 51(1), 22-26. doi: 10.5152/eurasianjmed.2018.18126
Billy, G. G., & Miller, S. J. (2016). Neurologic thoracic outlet syndrome: A case report and clinical review. International Journal of Athletic Therapy and Training, 21(5), 14-20. doi: 10.1123/ijatt.2015-0080
Bindayel, N. A. (2018). Occurrence of malocclusion in patients with orofacial pain and temporomandibular disorders. Journal of Contemporary Dental Practice, 19(5), 477-482. doi: 10.5005/jp-journals-10024-2287
Birelliwar, A., & Dhankar, S. (2021). Evaluation of posture and quality of life in females undergone modified radical mastectomy: A research protocol. Indian Journal of Forensic Medicine and Toxicology, 15(1), 963-965. doi: 10.37506/ijfmt.v15i1.13540
Birinci, T., Mustafaoglu, R., Kaya Mutlu, E., & Razak Ozdincler, A. (2020). Stretching exercises combined with ischemic compression in pectoralis minor muscle with latent trigger points: A single-blind, randomized, controlled pilot trial. Complementary Therapies in Clinical Practice, 38. doi: 10.1016/j.ctcp.2019.101080
Biševac, E. M., Mahmutović, E. H., Mekić, R. H., & Dolićanin, Z. Ć. (2021). Effect of corrective exercises on functional spinal deformities in preschool and school-aged children. Specijalna Edukacija i Rehabilitacija, 20(1), 51-63. doi: 10.5937/specedreh20-30895
Bissolotti, L., Berjano, P., Zuccher, P., Zenorini, A., Buraschi, R., Villafañe, J. H., & Negrini, S. (2017). Sagittal balance is correlated with Parkinson’s Disease clinical parameters: an overview of spinopelvic alignment on 175 consecutive cases. European Spine Journal, 26, 471-478. doi: 10.1007/s00586-017-5052-4
Bissolotti, L., Ruggeri, J., Rota, M., Calza, S., & Cosimo, C. (2020). Muscle echo intensity of abdominal wall in Parkinson’s disease and healthy controls: a cross sectional study. Neurological Sciences, 41(11), 3201-3207. doi: 10.1007/s10072-020-04440-3
Bitar, A., Syed Sulaiman, S., Ali, I., Khan, I., & Khan, A. (2019). Osteoporosis among patients with chronic obstructive pulmonary disease: Systematic review and meta-analysis of prevalence, severity, and therapeutic outcomes. Journal of Pharmacy and Bioallied Sciences, 11(4), 310-320. doi: 10.4103/jpbs.JPBS_126_19
Błachnio, W. (2020). Text neck - a contemporary problem. Fizjoterapia Polska, 20(4), 160-166.
Błażkiewicz, M., Kędziorek, J., & Hadamus, A. (2021). The impact of visual input and support area manipulation on postural control in subjects after osteoporotic vertebral fracture. Entropy, 23(3). doi: 10.3390/e23030375
Blomgren, J., Strandell, E., Jull, G., Vikman, I., & Röijezon, U. (2018). Effects of deep cervical flexor training on impaired physiological functions associated with chronic neck pain: A systematic review 11 Medical and Health Sciences 1103 Clinical Sciences. BMC Musculoskeletal Disorders, 19(1). doi: 10.1186/s12891-018-2324-z
Blumenberg, C., Wehrmeister, F. C., Barros, F. C., Flesch, B. D., Guimarães, F., Valério, I., . . . Menezes, A. M. B. (2021). Association of the length of time using computers and mobile devices with low back, neck and mid-back pains: findings from a birth cohort. Public Health, 195, 1-6. doi: 10.1016/j.puhe.2021.04.003
Boachie-Adjei, O., Sacramento-Dominguez, C., Ayamga, J., Sackeyfio, A., Duah, H. O., Yankey, K. P., . . . Group, F. S. R. (2021). Characterization of complex vertebral transposition (gamma deformity) > 180 degrees: clinical and radiographic outcomes of halo gravity traction and vertebral column resection (VCR). Spine Deformity, 9(2), 411-425. doi: 10.1007/s43390-020-00179-1
Bobkova, N. V., Poltavtseva, R. A., Leonov, S. V., & Sukhikh, G. T. (2020). Neuroregeneration: Regulation in Neurodegenerative Diseases and Aging. Biochemistry (Moscow), 85, 108-130. doi: 10.1134/S0006297920140060
Bodin, T., Berglund, K., & Forsman, M. (2019). Activity in neck-shoulder and lower arm muscles during computer and smartphone work. International Journal of Industrial Ergonomics, 74. doi: 10.1016/j.ergon.2019.102870
Bohannon, R. W., Tudini, F., & Constantine, D. (2019). Tragus-to-wall: A systematic review of procedures, measurements obtained, and clinimetric properties. Journal of Back and Musculoskeletal Rehabilitation, 32(1), 179-189. doi: 10.3233/BMR-171090
Bohman, K., Osvalder, A. L., Ankartoft, R., & Alfredsson, S. (2019). A comparison of seat belt fit and comfort experience between older adults and younger front seat passengers in cars. Traffic Injury Prevention, 20(sup2), S7-S12. doi: 10.1080/15389588.2019.1639159
Boisvert-Plante, V., Noutsios, C. D., Perez, J., & Ingelmo, P. (2021). The telemedicine-based pediatric examination of the neck and upper limbs: A narrative review. Journal of Pain Research, 14, 3173-3192. doi: 10.2147/JPR.S336168
Bokaee, F., & Dehghan Manshadi, F. (2021). Performance of longus colli muscle in women with and without forward head posture. Muscles, Ligaments and Tendons Journal, 11(1), 193-200. doi: 10.32098/mltj.01.2021.20
Bokaee, F., Ghasemi, E., Etemadi, F., & Naimi, S. S. (2021). Correlation between craniovertebral angle and thickness of longus colli in women with and without forward head posture. Middle East Journal of Rehabilitation and Health Studies, 8(3). doi: 10.5812/mejrh.112112
Bokaee, F., Rezasoltani, A., Manshadi, F. D., & Naimi, S. S. (2020). Ultrasound echo intensity of cervical muscles in women with and without forward head posture. Cranio - Journal of Craniomandibular Practice. doi: 10.1080/08869634.2020.1750806
Bokaee, F., Rezasoltani, A., Manshadi, F. D., & Naimi, S. S. (2020). Ultrasound echo intensity of cervical muscles in women with and without forward head posture. Cranio - Journal of Craniomandibular Practice. doi: 10.1080/08869634.2020.1750806
Bokaee, F., Rezasoltani, A., Manshadi, F. D., Naimi, S. S., & Akbarzadeh Baghban, A. (2017). A new device for measuring isometric force of the craniocervical flexor and extensor muscles and its reliability. Cranio - Journal of Craniomandibular Practice, 35(4), 238-243. doi: 10.1080/08869634.2016.1204096
Bokaee, F., Rezasoltani, A., Manshadi, F. D., Naimi, S. S., Baghban, A. A., & Azimi, H. (2017). Comparison of cervical muscle thickness between asymptomatic women with and without forward head posture. Brazilian Journal of Physical Therapy, 21(3), 206-211. doi: 10.1016/j.bjpt.2017.04.003
Bondi, D., Jandova, T., Verratti, V., D’Amico, M., Kinel, E., D’Attilio, M., . . . Pietrangelo, T. (2021). Static balance adaptations after neuromuscular electrical stimulation on quadriceps and lumbar paraspinal muscles in healthy elderly. Sport Sciences for Health. doi: 10.1007/s11332-021-00777-0
Bordoni, B., Marelli, F., Morabito, B., & Castagna, R. (2018). Chest pain in patients with COPD: The fascia’s subtle silence. International Journal of COPD, 13, 1157-1165. doi: 10.2147/COPD.S156729
Boroojerdi, M. H., Rahimi, A., Roostayi, M. M., Talebian, S. M., Yousefi, M., Shamounian, E., & Norouzi, M. (2021). Thoracic and lumbar sagittal spinal curvature adaptations between elite Iranian road and speed cyclists. Journal of Biomedical Physics and Engineering, 11(3), 297-304. doi: 10.31661/JBPE.V0I0.2001-1058
Borzykh, K. O., Rerikh, V. V., & Borin, V. V. (2020). Complications of the treatment of post-traumatic deformities of the thoracic and lumbar spine using staged surgical interventions. Hirurgia Pozvonochnika, 17(1), 6-14. doi: 10.14531/SS2020.1.6-14
Bourghli, A., Abduljawad, S. M., Boissiere, L., & Obeid, I. (2020). Thoracolumbar kyphoscoliotic deformity with neurological impairment secondary to a butterfly vertebra in an adult. Spine Deformity, 8(4), 819-827. doi: 10.1007/s43390-020-00050-3
Bourghli, A., Boissiere, L., & Obeid, I. (2021). T12 pedicle subtraction osteotomy for post-laminectomy kyphoscoliotic deformity following resection of a thoracolumbar astrocytoma in an adolescent with a previous paraplegic context. Spine Deformity, 9(1), 275-283. doi: 10.1007/s43390-020-00206-1
Bourghli, A., Obeid, I., Boissiere, L., Vital, J. M., Tabboush, Z., & Al Sarawan, M. (2018). Management of a high thoracic chance fracture. European Spine Journal, 27(7), 1547-1552. doi: 10.1007/s00586-017-5247-8
Bozkurt, S., Kayalar, G., Tezel, N., Güler, T., Kesıkburun, B., Denızlı, M., . . . Yilmaz, H. (2019). Hypermobility frequency in school children: Relationship with idiopathic scoliosis, age, sex and musculoskeletal problems. Archives of Rheumatology, 34(3), 268-273. doi: 10.5606/ArchRheumatol.2019.7181
Bozzola, E., Spina, G., Ruggiero, M., Vecchio, D., Caruso, C., Bozzola, M., . . . Villani, A. (2019). Media use during adolescence: The recommendations of the Italian Pediatric Society. Italian Journal of Pediatrics, 45(1). doi: 10.1186/s13052-019-0725-8
Brandolini, S., Lugaresi, G., Santagata, A., Ermolao, A., Zaccaria, M., Marchand, A. M., & Stecco, A. (2019). Sport injury prevention in individuals with chronic ankle instability: Fascial Manipulation® versus control group: A randomized controlled trial. Journal of Bodywork and Movement Therapies, 23(2), 316-323. doi: 10.1016/j.jbmt.2019.01.001
Braun, S., Müller-Broich, J., Diaremes, P., Fleege, C., & Meurer, A. (2021). Nonfusion procedures in pediatric scoliosis. Orthopade, 50(6), 497-508. doi: 10.1007/s00132-021-04107-7
Breton-Torres, I., Yong-Wai-Man, E., Jammet, P., Trichot, S., Lefebvre, C., Mura, T., & Rouvière, F. (2018). Prevalence of orofacial dyspraxia in temporomandibular disorder: Recommendation for rehabilitation. Kinesitherapie, 18(199), 4-11. doi: 10.1016/j.kine.2018.02.009
Brink, Y., Louw, Q., & Grimmer, K. (2020). Do changes in psychosocial factors, lifestyle factors and sitting posture influence the likelihood of musculoskeletal pain in high school computer users? Physiotherapy Research International, 25(4). doi: 10.1002/pri.1865
Brink, Y., Maart, R. A., & Louw, Q. A. (2021). School-based interventions to improve spinal health of children and adolescents: a systematic review. Physiotherapy Theory and Practice. doi: 10.1080/09593985.2021.1938305
Britz, E., Langerak, N. G., & Lamberts, R. P. (2020). A narrative review on spinal deformities in people with cerebral palsy: Measurement, norm values, incidence, risk factors and treatment. South African Medical Journal, 110(8), 767-776. doi: 10.7196/SAMJ.2020.v110i6.14472
Brown, Z. M., Gibbs, J. C., Adachi, J. D., Ashe, M. C., Hill, K. D., Kendler, D. L., . . . Giangregorio, L. M. (2019). Score Distributions of the Balance Outcome Measure for Elder Rehabilitation (BOOMER) in Community-Dwelling Older Adults with Vertebral Fracture. Journal of Geriatric Physical Therapy, 42(3), E87-E93. doi: 10.1519/JPT.0000000000000158
Brożek-Mądry, E., Burska, Z., Steć, Z., Burghard, M., & Krzeski, A. (2021). Short lingual frenulum and head-forward posture in children with the risk of obstructive sleep apnea. International Journal of Pediatric Otorhinolaryngology, 144. doi: 10.1016/j.ijporl.2021.110699
Bruno, A. G., Burkhart, K., Allaire, B., Anderson, D. E., & Bouxsein, M. L. (2017). Spinal Loading Patterns From Biomechanical Modeling Explain the High Incidence of Vertebral Fractures in the Thoracolumbar Region. Journal of Bone and Mineral Research, 32(6), 1282-1290. doi: 10.1002/jbmr.3113
Bruno, A. G., Mokhtarzadeh, H., Allaire, B. T., Velie, K. R., De Paolis Kaluza, M. C., Anderson, D. E., & Bouxsein, M. L. (2017). Incorporation of CT-based measurements of trunk anatomy into subject-specific musculoskeletal models of the spine influences vertebral loading predictions. Journal of Orthopaedic Research, 35(10), 2164-2173. doi: 10.1002/jor.23524
Bucci, C. (2011). Condition-specific massage therapy.
Buckland, A. J., Ramchandran, S., Day, L., Bess, S., Protopsaltis, T., Passias, P. G., . . . Errico, T. J. (2017). Radiological lumbar stenosis severity predicts worsening sagittal malalignment on full-body standing stereoradiographs. Spine Journal, 17(11), 1601-1610. doi: 10.1016/j.spinee.2017.05.021
Buell, T. J., Bess, S., Xu, M., Schwab, F. J., Lafage, V., Ames, C. P., . . . Smith, J. S. (2019). Optimal tether configurations and preload tensioning to prevent proximal junctional kyphosis: A finite element analysis. Journal of Neurosurgery: Spine, 30(5), 574-584. doi: 10.3171/2018.10.SPINE18429
Bulut, D., Dilek, B., Kılınç, A., Ellidokuz, H., & Öncel, S. (2019). An investigation into the effects of kinesiotaping for posture correction on kyphosis angle, pain, and balance in patients with postmenopausal osteoporosis-associated thoracic kyphosis. Archives of Osteoporosis, 14(1). doi: 10.1007/s11657-019-0634-x
Burkhart, K., Grindle, D., Bouxsein, M. L., & Anderson, D. E. (2020). Between-session reliability of subject-specific musculoskeletal models of the spine derived from optoelectronic motion capture data. Journal of Biomechanics, 112. doi: 10.1016/j.jbiomech.2020.110044
Burkhart, K. A., Bruno, A. G., Bouxsein, M. L., Bean, J. F., & Anderson, D. E. (2018). Estimating apparent maximum muscle stress of trunk extensor muscles in older adults using subject-specific musculoskeletal models. Journal of Orthopaedic Research, 36(1), 498-505. doi: 10.1002/jor.23630
Burwell, S. J., Makeig, S., Iacono, W. G., & Malone, S. M. (2019). Reduced premovement positivity during the stimulus-response interval precedes errors: Using single-trial and regression ERPs to understand performance deficits in ADHD. Psychophysiology, 56(9). doi: 10.1111/psyp.13392
Butts, R., Dunning, J., & Serafino, C. (2021). Dry needling strategies for musculoskeletal conditions: Do the number of needles and needle retention time matter? A narrative literature review. Journal of Bodywork and Movement Therapies, 26, 353-363. doi: 10.1016/j.jbmt.2020.12.003
Buyukturan, B., Guclu-Gunduz, A., Buyukturan, O., Dadali, Y., Bilgin, S., & Kurt, E. E. (2017). Cervical stability training with and without core stability training for patients with cervical disc herniation: A randomized, single-blind study. European Journal of Pain (United Kingdom), 21(10), 1678-1687. doi: 10.1002/ejp.1073
Büyükturan, B., Şaş, S., Kararti, C., & Büyükturan, Ö. (2021). The effects of combined sternocleidomastoid muscle stretching and massage on pain, disability, endurance, kinesiophobia, and range of motion in individuals with chronic neck pain: A randomized, single-blind study. Musculoskeletal Science and Practice, 55. doi: 10.1016/j.msksp.2021.102417
Cabeza-Carmona, M. J., Barranco-Ruiz, Y., & Villa-González, E. (2018). Injury prevention program for the improvement of shoulder health in young triathletes. Retos(35), 80-86. doi: 10.47197/RETOS.V0I35.60602
Cabeza-Carmona, M. J., Barranco-Ruiz, Y., & Villa-González, E. (2019). Injury prevention program for the improvement of shoulder health in young triathletes. Retos(35), 80-86.
Cai, W., Zhao, D., Zhang, M., Xu, Y., & Li, Z. (2021). Improved self‐organizing map‐based unsupervised learning algorithm for sitting posture recognition system. Sensors, 21(18). doi: 10.3390/s21186246
Câmara-Souza, M. B., Figueredo, O. M. C., Maia, P. R. L., Dantas, I. D. S., & Barbosa, G. A. S. (2018). Cervical posture analysis in dental students and its correlation with temporomandibular disorder. Cranio - Journal of Craniomandibular Practice, 36(2), 85-90. doi: 10.1080/08869634.2017.1298226
Canbek, U., Rosberg, D. B. H., Rosberg, H. E., Canbek, T. D., Akgün, U., & Comert, A. (2021). The effect of age, BMI, and bone mineral density on the various lumbar vertebral measurements in females. Surgical and Radiologic Anatomy, 43(1), 101-108. doi: 10.1007/s00276-020-02560-1
Candan, S. A., Firat, T., & Livanelioǧlu, A. (2019). Assessment of Spinal Curvatures in Children with Upper Trunk Obstetrical Brachial Plexus Palsy. Pediatric Physical Therapy, 31(2), 149-154. doi: 10.1097/PEP.0000000000000606
Candotti, C. T., Detogni Schmit, E. F., Pivotto, L. R., Raupp, E. G., Noll, M., Vieira, A., & Loss, J. F. (2018). Back Pain and Body Posture Evaluation Instrument for Adults: Expansion and Reproducibility. Pain Management Nursing, 19(4), 415-423. doi: 10.1016/j.pmn.2017.10.005
Cangussu-Oliveira, L. M., Porto, J. M., Freire Junior, R. C., Capato, L. L., Gomes, J. M., Herrero, C. F. P. S., . . . de Abreu, D. C. C. (2020). Association between the trunk muscle function performance and the presence of vertebral fracture in older women with low bone mass. Aging Clinical and Experimental Research, 32(6), 1067-1076. doi: 10.1007/s40520-019-01296-2
Cano-De-la-cuerda, R., Vela-Desojo, L., Moreno-Verdú, M., Ferreira-Sánchez, M. R., Macías-Macías, Y., & Miangolarra-Page, J. C. (2020). Trunk range of motion is related to axial rigidity, functional mobility and quality of life in Parkinson’s disease: An exploratory study. Sensors (Switzerland), 20(9). doi: 10.3390/s20092482
Caronni, A., Donzelli, S., Zaina, F., & Negrini, S. (2019). The Italian Spine Youth Quality of Life questionnaire measures health-related quality of life of adolescents with spinal deformities better than the reference standard, the Scoliosis Research Society 22 questionnaire. Clinical Rehabilitation, 33(8), 1404-1415. doi: 10.1177/0269215519842246
Carrasco, A. C., Silva, M. F., Guenka, L. C., Silva, C. T., Moura, F. A., & Cardoso, J. R. (2021). Non-radiographic validity and reliability measures for assessing foot types: A systematic review. Foot and Ankle Surgery. doi: 10.1016/j.fas.2020.11.011
Carrick, F. R., Pagnacco, G., Hunfalvay, M., Azzolino, S., & Oggero, E. (2020). Head position and posturography: A novel biomarker to identify concussion sufferers. Brain Sciences, 10(12), 1-19. doi: 10.3390/brainsci10121003
Carvalho, G. F., Luedtke, K., Szikszay, T. M., Bevilaqua-Grossi, D., & May, A. (2021). Muscle endurance training of the neck triggers migraine attacks. Cephalalgia, 41(3), 383-391. doi: 10.1177/0333102420970184
Carvalho, G. F., Schwarz, A., Szikszay, T. M., Adamczyk, W. M., Bevilaqua-Grossi, D., & Luedtke, K. (2020). Physical therapy and migraine: musculoskeletal and balance dysfunctions and their relevance for clinical practice. Brazilian Journal of Physical Therapy, 24(4), 306-317. doi: 10.1016/j.bjpt.2019.11.001
Carvalho, L. A. C. M., Aquino, C. F., Souza, T. R., Anjos, M. T. S., Lima, D. B. M., & Fonseca, S. T. (2019). Clinical Measures Related to Forward Shoulder Posture: A Reliability and Correlational Study. Journal of Manipulative and Physiological Therapeutics, 42(2), 141-147. doi: 10.1016/j.jmpt.2019.03.006
Casas, E., Justes, A., & Calvo, C. (2019). Exercises in motor development positions. What happens with the activity of antagonist muscle pairs? Pilot study. Journal of Sport Rehabilitation, 28(1), 1-4. doi: 10.1123/jsr.2017-0389
Casonatto, J., & Yamacita, C. M. (2020). Pilates exercise and postural balance in older adults: A systematic review and meta-analysis of randomized controlled trials. Complementary Therapies in Medicine, 48. doi: 10.1016/j.ctim.2019.102232
Castellanos-Garrido, A. L., Motivar-Sánchez, N., Acosta-Cabral, C., & Alfonso-Mora, M. L. (2018). Results of an intervention on the forward head posture using the Mezieres technique. Fisioterapia, 40(2), 88-93. doi: 10.1016/j.ft.2017.09.003
Castien, R., & De Hertogh, W. (2019). A Neuroscience Perspective of Physical Treatment of Headache and Neck Pain. Frontiers in Neurology, 10. doi: 10.3389/fneur.2019.00276
Castillo, E., & Obregón, R. (2018). Assessment of the sagittal spinal curvatures in dancers of Spanish dance. Journal of Human Sport and Exercise, 13(1), 129-137. doi: 10.14198/jhse.2018.131.13
Castillo-Mariqueo, L., & Giménez-Llort, L. (2021). Kyphosis and bizarre patterns impair spontaneous gait performance in end-of-life mice with Alzheimer's disease pathology while gait is preserved in normal aging. Neuroscience Letters. doi: 10.1016/j.neulet.2021.136280
Castro-Martín, E., Ortiz-Comino, L., Gallart-Aragón, T., Esteban-Moreno, B., Arroyo-Morales, M., & Galiano-Castillo, N. (2017). Myofascial Induction Effects on Neck-Shoulder Pain in Breast Cancer Survivors: Randomized, Single-Blind, Placebo-Controlled Crossover Design. Archives of Physical Medicine and Rehabilitation, 98(5), 832-840. doi: 10.1016/j.apmr.2016.11.019
Castro-Méndez, A., Palomo-Toucedo, I. C., Pabón-Carrasco, M., Ramos-Ortega, J., Díaz-Mancha, J. A., & Fernández-Seguín, L. M. (2021). Custom-made foot orthoses as non-specific chronic low back pain and pronated foot treatment. International Journal of Environmental Research and Public Health, 18(13). doi: 10.3390/ijerph18136816
Catalá, M. M., Schroll, A., Laube, G., & Arampatzis, A. (2018). Muscle strength and neuromuscular control in low-back pain: Elite athletes versus general population. Frontiers in Neuroscience, 12(JUL). doi: 10.3389/fnins.2018.00436
Catalano, A., Martino, G., Morabito, N., Scarcella, C., Gaudio, A., Basile, G., & Lasco, A. (2017). Pain in Osteoporosis: From Pathophysiology to Therapeutic Approach. Drugs and Aging, 34(10), 755-765. doi: 10.1007/s40266-017-0492-4
Cathcart, E., McSweeney, T., Johnston, R., Young, H., & Edwards, D. J. (2019). Immediate biomechanical, systemic, and interoceptive effects of myofascial release on the thoracic spine: A randomised controlled trial. Journal of Bodywork and Movement Therapies, 23(1), 74-81. doi: 10.1016/j.jbmt.2018.10.006
Cauley, J. A., & Giangregorio, L. (2020). Physical activity and skeletal health in adults. The Lancet Diabetes and Endocrinology, 8(2), 150-162. doi: 10.1016/S2213-8587(19)30351-1
Cecchi, N. J., Domel, A. G., Liu, Y., Rice, E., Lu, R., Zhan, X., . . . Grant, G. (2021). Identifying Factors Associated with Head Impact Kinematics and Brain Strain in High School American Football via Instrumented Mouthguards. Annals of Biomedical Engineering, 49(10), 2814-2826. doi: 10.1007/s10439-021-02853-5
Cejudo, A., Centenera-Centenera, J. M., & Santonja-Medina, F. (2021). The potential role of hamstring extensibility on sagittal pelvic tilt, sagittal spinal curves and recurrent low back pain in team sports players: A gender perspective analysis. International Journal of Environmental Research and Public Health, 18(16). doi: 10.3390/ijerph18168654
Cejudo, A., Centenera-Centenera, J. M., & Santonja-Medina, F. (2021). The potential role of hamstring extensibility on sagittal pelvic tilt, sagittal spinal curves and recurrent low back pain in team sports players: A gender perspective analysis. International Journal of Environmental Research and Public Health, 18(16). doi: 10.3390/ijerph18168654
Cejudo, A., Centenera-Centenera, J. M., & Santonja-Medina, F. (2021). Sagittal integral morphotype of competitive amateur athletes and its potential relation with recurrent low back pain. International Journal of Environmental Research and Public Health, 18(16). doi: 10.3390/ijerph18168262
Cejudo, A., Centenera-Centenera, J. M., & Santonja-Medina, F. (2021). Sagittal integral morphotype of competitive amateur athletes and its potential relation with recurrent low back pain. International Journal of Environmental Research and Public Health, 18(16). doi: 10.3390/ijerph18168262
Cejudo, A., Gómez-Lozano, S., de Baranda, P. S., Vargas-Macías, A., & Santonja-Medina, F. (2021). Sagittal integral morphotype of female classical ballet dancers and predictors of sciatica and low back pain. International Journal of Environmental Research and Public Health, 18(9). doi: 10.3390/ijerph18095039
Celenay, S. T., Ucurum, S. G., & Kaya, D. O. (2020). Comparison of Spinal Alignment and Mobility in Women With and Without Post Modified Radical Mastectomy Unilateral Lymphoedema. Clinical Breast Cancer, 20(3), e295-e300. doi: 10.1016/j.clbc.2019.10.003
Cellini, M., Biamonte, E., Mazza, M., Trenti, N., Ragucci, P., Milani, D., . . . Mazziotti, G. (2021). Vertebral Fractures Associated with Spinal Sagittal Imbalance and Quality of Life in Acromegaly: A Radiographic Study with EOS 2D/3D Technology. Neuroendocrinology, 111(8), 775-785. doi: 10.1159/000511811
Çetinkaya, M., Eren, A., & Senkoylu, A. (2018). Pre- and postoperative sagittal alignment in patients with adolescent idiopathic scoliosis Scoliosis: Diagnosis, Classification and Management Options (pp. 243-260).
Çevik, S., Kaplan, A., & Katar, S. (2020). Correlation of Cervical Spinal Degeneration with Rise in Smartphone Usage Time in Young Adults. Nigerian Journal of Clinical Practice, 23(12), 1748-1752. doi: 10.4103/njcp.njcp_605_19
Çevik, S., Kaplan, A., & Katar, S. (2020). Correlation of Cervical Spinal Degeneration with Rise in Smartphone Usage Time in Young Adults. Nigerian Journal of Clinical Practice, 23(12), 1748-1752. doi: 10.4103/njcp.njcp_605_19
Chae, U., Park, N. R., Kim, E. S., Choi, J. Y., Yim, M., Lee, H. S., . . . Lee, D. S. (2018). IDH2-deficient mice develop spinal deformities with aging. Physiological Research, 67(3), 487-494. doi: 10.33549/physiolres.933711
Chaitow, L., Brown, H., Buratovich, N., Isbell, B., Maeckel, L., Neary, D. E., . . . Turner, R. N. (2008). Naturopathic Physical Medicine Approaches to General Health Enhancement and Specific Conditions Naturopathic Physical Medicine (pp. 417-513).
Chaitow, L., Russ, D., & Shipley, D. J. (2008). Assessment/Palpation Section: Skills Naturopathic Physical Medicine (pp. 125-195).
Chalhoub, D., Boudreau, R., Greenspan, S., Newman, A. B., Zmuda, J., Frank-Wilson, A. W., . . . for the Osteoporotic Fractures in Men Study Research, G. (2018). Associations Between Lean Mass, Muscle Strength and Power, and Skeletal Size, Density and Strength in Older Men. Journal of Bone and Mineral Research, 33(9), 1612-1621. doi: 10.1002/jbmr.3458
Chan, L. L. Y., Wong, A. Y. L., Wang, M. H., Cheung, K., & Samartzis, D. (2020). The prevalence of neck pain and associated risk factors among undergraduate students: A large-scale cross-sectional study. International Journal of Industrial Ergonomics, 76. doi: 10.1016/j.ergon.2020.102934
Chang, H., Gan, W., Liao, X., Wei, J., Lu, M., Chen, H., . . . Liu, X. (2020). Conjugated linoleic acid supplements preserve muscle in high-body-fat adults: A double-blind, randomized, placebo trial. Nutrition, Metabolism and Cardiovascular Diseases, 30(10), 1777-1784. doi: 10.1016/j.numecd.2020.05.029
Chang, S., Maddox, J., Berg, E., Kim, K., Messier, S., Swanson, L., . . . Nydam, R. (2021). Evaluating for a correlation between osteopathic examination and ultrasonography on thoracic spine asymmetry. Journal of Osteopathic Medicine. doi: 10.1515/jom-2021-0020
Chaturvedi, S., Alqahtani, N. M., Addas, M. K., & Alfarsi, M. A. (2020). Marginal and internal fit of provisional crowns fabricated using 3D printing technology. Technology and Health Care, 28(6), 635-642. doi: 10.3233/THC-191964
Chedi, J. M., & Mustapha, R. (2020). Biomechanics, visual and carrying discomfort: The role of ergonomics among technology education professionals on the use of laptop in no-desk settings. Paper presented at the Journal of Physics: Conference Series.
Chen, B., Zhang, Y., Liu, B., & Wang, Z. (2021). Study on the correlation between cervical semispinous muscle atrophy and cervical lordosis loss following cervical laminae recapping. Chinese Journal of Neurosurgery, 37(5), 475-479. doi: 10.3760/cma.j.cn112050-20201008-00527
Chen, J., Xu, D., & Luo, P. (2019). A new technique for medial-end comminuted clavicle fractures. Injury, 50(6), 1261. doi: 10.1016/j.injury.2019.04.012
Chen, K., Zhai, X., Zhou, T., Deng, Y., Zhang, B., Chen, S., . . . Li, M. (2021). Characteristics analysis of segmental and regional lumbar spontaneous compensation post thoracic fusion in Lenke 1 and 2 adolescent idiopathic scoliosis. BMC Musculoskeletal Disorders, 22(1). doi: 10.1186/s12891-021-04821-5
Chen, L., Li, Y., Han, L., Yuan, L., Sun, Y., & Tang, X. (2020) Generative design and simulation of the exoskeleton in patients with scoliosis. SpringerBriefs in Applied Sciences and Technology (pp. 15-24).
Chen, L., Liu, C., Liao, S., Yu, C., Liang, T., Qin, Z., . . . Zhan, X. (2021). A retrospective study of factors associated with restoration of thoracic kyphosis in 43 patients with adolescent idiopathic scoliosis with lenke type 1 curvature. Medical Science Monitor, 27. doi: 10.12659/MSM.929149
Chen, P. E., Chien, C. W., & Tung, T. H. (2021). The Relationship Between Fragility Fractures and Pain Experience: A Systematic Review. Frontiers in Medicine, 8. doi: 10.3389/fmed.2021.609318
Chen, S., & Xiao, R. (2018). Surface morphology of isthmic lumbar spondylolisthesis in badminton athletes and degenerative spondylolisthesis patients with spine pelvis sagit-tal plane. Acta Medica Mediterranea, 34, 1583-1587. doi: 10.19193/0393-6384_2018_3s_246
Chen, T., Li, Y., Tao, S., Lim, H., Sakashita, M., Zhang, R., . . . Zhang, C. (2021). NeckFace: Continuously Tracking Full Facial Expressions on Neck-mounted Wearables. Proceedings of the ACM on Interactive, Mobile, Wearable and Ubiquitous Technologies, 5(2). doi: 10.1145/3463511
Chen, X., O'Leary, S., & Johnston, V. (2018). Modifiable individual and work-related factors associated with neck pain in 740 office workers: a cross-sectional study. Brazilian Journal of Physical Therapy, 22(4), 318-327. doi: 10.1016/j.bjpt.2018.03.003
Chen, Y., Guo, X., Fu, J., Dong, T., Liu, X., & Lv, H. (2021). Accuracy of stroke volume variation and pulse pressure variation to predict fluid responsiveness in patients with thoracic kyphosis. Annals of Palliative Medicine, 10(7), 7571-7578. doi: 10.21037/apm-21-1211
Chen, Y., & Yen, C. C. (2021). Understanding the influence of stress on sedentary workers' siting behavior in screen-based interaction context. Paper presented at the Extended Abstracts of MobileHCI 2021 - ACM International Conference on Mobile Human-Computer Interaction: Mobile Apart, Mobile Together.
Chen, Y. W., Coxson, H. O., Coupal, T. M., Lam, S., Munk, P. L., Leipsic, J., & Reid, W. D. (2018). The contribution of thoracic vertebral deformity and arthropathy to trunk pain in patients with chronic obstructive pulmonary disease (COPD). Respiratory Medicine, 137, 115-122. doi: 10.1016/j.rmed.2018.03.007
Cheon, J. H., Lim, N. N., Lee, G. S., Won, K. H., Lee, S. H., Kang, E. Y., . . . Cho, Y. (2020). Differences of spinal curvature, thoracic mobility, and respiratory strength between chronic neck pain patients and people without cervical pain. Annals of Rehabilitation Medicine, 44(1), 58-68. doi: 10.5535/arm.2020.44.1.58
Cherobin, I. A., Dalcin, P. D. T. R., & Ziegler, B. (2018). Association between lung function, physical activity level and postural evaluation variables in adult patients with cystic fibrosis. Clinical Respiratory Journal, 12(4), 1510-1517. doi: 10.1111/crj.12698
Cheshire, A., & Cartwright, T. (2021). A Population-Practice-Based Model to Understand How Yoga Impacts on Human Global Functioning: A Qualitative Study. Journal of Alternative and Complementary Medicine, 27(11), 991-1001. doi: 10.1089/acm.2021.0104
Cheung, J. P. Y., Samartzis, D., Yeung, K., To, M., Luk, K. D. K., & Cheung, K. M. C. (2018). A randomized double-blinded clinical trial to evaluate the safety and efficacy of a novel superelastic nickel–titanium spinal rod in adolescent idiopathic scoliosis: 5-year follow-up. European Spine Journal, 27(2), 327-339. doi: 10.1007/s00586-017-5245-x
Cheung, J. P. Y., Yiu, K. K. L., Vidyadhara, S., Chan, P. P. Y., Cheung, P. W. H., & Mak, K. C. (2018). Predictability of supine radiographs for determining in-brace correction for adolescent idiopathic scoliosis. Spine, 43(14), 971-976. doi: 10.1097/BRS.0000000000002503
Chiaramonte, D., Adamo, C. D., & Morrison, B. (2013). Integrative approaches to pain management Practical Management of Pain: Fifth Edition (pp. 658.e653-668.e653).
Chiaramonte, D., D'Adamo, C., & Morrison, B. (2013). Integrative Approaches to Pain Management Practical Management of Pain: Fifth Edition (pp. 658-668).
Chiu, Y. C., Tsai, Y. S., Shen, C. L., Wang, T. G., Yang, J. L., & Lin, J. J. (2020). The immediate effects of a shoulder brace on muscle activity and scapular kinematics in subjects with shoulder impingement syndrome and rounded shoulder posture: A randomized crossover design. Gait and Posture, 79, 162-169. doi: 10.1016/j.gaitpost.2020.04.028
Cho, B. J., Choi, G. R., Han, Y. T., Kim, S. Y., Kim, G. Y., & Shin, D. M. (2018). The study of upper body angle of fire-fighters carrying a patient on a stretcher with helmets. Research Journal of Pharmacy and Technology, 11(1), 363-368. doi: 10.5958/0974-360X.2018.00066.5
Cho, J., Lee, E., & Lee, S. (2017). Upper thoracic spine mobilization and mobility exercise versus upper cervical spine mobilization and stabilization exercise in individuals with forward head posture: A randomized clinical trial. BMC Musculoskeletal Disorders, 18(1). doi: 10.1186/s12891-017-1889-2
Cho, J., Lee, E., & Lee, S. (2019). Effectiveness of mid-thoracic spine mobilization versus therapeutic exercise in patients with subacute stroke: A randomized clinical trial. Technology and Health Care, 27(2), 149-158. doi: 10.3233/THC-181467
Cho, J., Lee, E., & Lee, S. (2019). Upper cervical and upper thoracic spine mobilization versus deep cervical flexors exercise in individuals with forward head posture: A randomized clinical trial investigating their effectiveness. Journal of Back and Musculoskeletal Rehabilitation, 32(4), 595-602. doi: 10.3233/BMR-181228
Cho, J., Lee, E., & Lee, S. (2019). Upper cervical and upper thoracic spine mobilization versus deep cervical flexors exercise in individuals with forward head posture: A randomized clinical trial investigating their effectiveness. Journal of Back and Musculoskeletal Rehabilitation, 32(4), 595-602. doi: 10.3233/BMR-181228
Cho, J. H., & Choi, J. H. (2018). Effects of the shock wave therapy based on stretching exercises on muscle tone and neck range of motion of upper trapezius and sternocleidomastoid in people with forward head posture. Indian Journal of Public Health Research and Development, 9(3), 695-699. doi: 10.5958/0976-5506.2018.00369.8
Cho, S. H. (2021). The effect of suboccipital muscle inhibition and posture correction exercises on chronic tension-type headaches. Journal of Back and Musculoskeletal Rehabilitation, 34(6), 989-996. doi: 10.3233/BMR-191667
Cho, Y. H., Cho, K., & Park, S. J. (2020). Effects of trunk rehabilitation with kinesio and placebo taping on static and dynamic sitting postural control in individuals with chronic stroke: A randomized controlled trial. Topics in Stroke Rehabilitation, 27(8), 610-619. doi: 10.1080/10749357.2020.1747672
Choi, G. R., Cho, B. J., Han, Y. T., Kim, S. Y., Kim, G. Y., & Shin, D. M. (2018). Analysis of muscle activity of ambulance workers carrying a patient on a stretcher with or without helmets. Research Journal of Pharmacy and Technology, 11(1), 170-174. doi: 10.5958/0974-360X.2018.00031.8
Choi, H. S. (2018). EMG sensor system for neck fatigue assessment using RF wireless power transmission. Paper presented at the Proceedings - 3rd International Conference on Computational Intelligence and Applications, ICCIA 2018.
Choi, I. R., & Lee, J. H. (2018). Effect of kinesiology tape application direction on quadriceps strength. Medicine (United States), 97(24). doi: 10.1097/MD.0000000000011038
Choi, I. R., & Lee, J. H. (2019). The effect of the application direction of the kinesiology tape on the strength of fatigued quadriceps muscles in athletes. Research in Sports Medicine, 27(1), 1-10. doi: 10.1080/15438627.2018.1502187
Choi, I. R., & Lee, J. H. (2019). Effects of the direction of kinesiology tape application on the delayed onset of quadriceps muscle fatigue in athletes. Isokinetics and Exercise Science, 27(3), 235-240. doi: 10.3233/IES-192152
Choi, J. H. (2019). Effect of an exercise program using a foam roller on shoulder height and muscle activity in adults in their twenties with round shoulder. Indian Journal of Public Health Research and Development, 10(5), 1112-1118. doi: 10.5958/0976-5506.2019.01220.8
Choi, K. H., Cho, M. U., Park, C. W., Kim, S. Y., Kim, M. J., Hong, B., & Kong, Y. K. (2020). A comparison study of posture and fatigue of neck according to monitor types (Moving and fixed monitor) by using flexion relaxation phenomenon (FRP) and craniovertebral angle (CVA). International Journal of Environmental Research and Public Health, 17(17), 1-12. doi: 10.3390/ijerph17176345
Choi, T. Y., Yeom, S. R., Choi, J., Lee, J. A., Jun, J. H., & Lee, M. S. (2017). Evidence-based (GRADE approach) Korean medicine clinical practice guidelines of manual acupuncture for the treatment of shoulder pain. European Journal of Integrative Medicine, 11, 18-30. doi: 10.1016/j.eujim.2017.03.002
Choi, W. (2021). Effect of 4 weeks of cervical deep muscle flexion exercise on headache and sleep disorder in patients with tension headache and forward head posture. International Journal of Environmental Research and Public Health, 18(7). doi: 10.3390/ijerph18073410
Chokphukiao, P., Wiyanad, A., Suwannarat, P., Amatachaya, S., Mato, L., Wattanapan, P., . . . Thaweewannakij, T. (2021). Validity and reliability of the block method for measuring thoracic hyperkyphosis. Physiotherapy Theory and Practice. doi: 10.1080/09593985.2021.1975335
Chon, H., & Park, J. H. (2017). Cervical vertebral body fracture with ankylosing spondylitis treated with cervical pedicle screw: A fracture body overlapping reduction technique. Journal of Clinical Neuroscience, 41, 150-153. doi: 10.1016/j.jocn.2017.04.012
Chronopoulos, A., Herbert, J., Thumann, G., & Schutz, J. S. (2018). Avoiding complications from patient positioning for intraocular surgery. Anesthesia and Analgesia, 126(4), 1206-1211. doi: 10.1213/ANE.0000000000002319
Chua, S. K., Singh, D. K. A., Rajaratnam, B. S., Mokhtar, S. A., Sridharan, R., Gan, K. B., . . . Lee, R. Y. W. (2017). A study protocol: Spinal morphology, physical performance, quality of life and biochemical markers in adults at risk of osteoporotic fractures. Pertanika Journal of Science and Technology, 25(4), 1123-1134.
Chua, S. K., Singh, D. K. A., Rajaratnam, B. S., Sabarul, A. M., & Lee, R. Y. W. (2018). Back extensor muscle function and osteoporotic vertebral fractures: A review. Research Journal of Pharmacy and Technology, 11(11), 5130-5134. doi: 10.5958/0974-360X.2018.00936.8
Chua, S. K., Singh, D. K. A., Zubir, K., Chua, Y. Y., Rajaratnam, B. S., & Mokhtar, S. A. (2020). Relationship between muscle strength, physical performance, quality of life and bone mineral density among postmenopausal women at risk of osteoporotic fractures. Science, Engineering and Health Studies, 14(1), 8-21.
Chun, S. W., Lim, C. Y., Kim, K., Hwang, J., & Chung, S. G. (2017). The relationships between low back pain and lumbar lordosis: a systematic review and meta-analysis. Spine Journal, 17(8), 1180-1191. doi: 10.1016/j.spinee.2017.04.034
Chung, H. G., Kim, Y. S., Lee, D. Y., Hong, J. H., Yu, J. H., & Kim, J. S. (2018). The affects of pulmonary function after gym ball exercise for sedentary behavior students: Randomized controlled trial. Indian Journal of Public Health Research and Development, 9(11), 837-843. doi: 10.5958/0976-5506.2018.01564.4
Cigarán-Méndez, M., Jiménez-Antona, C., Parás-Bravo, P., Fuensalida-Novo, S., Rodríguez-Jiménez, J., & Fernández-de-las-Peñas, C. (2019). Active Trigger Points Are Associated With Anxiety and Widespread Pressure Pain Sensitivity in Women, but not Men, With Tension Type Headache. Pain Practice, 19(5), 522-529. doi: 10.1111/papr.12775
Ciloglu, O., Karaali, E., Gorgulu, F. F., & Ekiz, T. (2020). Diaphragm thickness and stiffness in patients with hyperkyphosis due to osteoporotic vertebral fracture: An ultrasonographic and elastographic study. Polish Journal of Radiology, 85(1), e575-e580. doi: 10.5114/pjr.2020.99751
Clark, R., Locke, M., Hill, B., Wells, C., & Bialocerkowski, A. (2017). Clinimetric properties of lower limb neurological impairment tests for children and young people with a neurological condition: A systematic review. PLoS ONE, 12(7). doi: 10.1371/journal.pone.0180031
Clark, R. A., Mentiplay, B. F., Hough, E., & Pua, Y. H. (2019). Three-dimensional cameras and skeleton pose tracking for physical function assessment: A review of uses, validity, current developments and Kinect alternatives. Gait and Posture, 68, 193-200. doi: 10.1016/j.gaitpost.2018.11.029
Clarke, S., Munro, P. E., & Lee, A. L. (2019). The role of manual therapy in patients with copd. Healthcare (Switzerland), 7(1). doi: 10.3390/healthcare7010021
Clavel, L., Rémy-Neris, S., Skalli, W., Rouch, P., Lespert, Y., Similowski, T., . . . Attali, V. (2020). Cervical Spine Hyperextension and Altered Posturo-Respiratory Coupling in Patients With Obstructive Sleep Apnea Syndrome. Frontiers in Medicine, 7. doi: 10.3389/fmed.2020.00030
Cnudde, M., Borrel, M., Girold, S., Vanderheyden-Busquet, M., & Busquet, L. (2019). Effect of relaxation posture using Busquet Method in healthy patient: Randomized Control Trial. Kinesitherapie, 19(205), 10-17. doi: 10.1016/j.kine.2018.10.011
Cochrane, M. E., Tshabalala, M. D., Hlatswayo, N. C., Modipana, R. M., Makibelo, P. P., Mashale, E. P., & Pete, L. C. (2019). The short-term effect of smartphone usage on the upper-back postures of university students. Cogent Engineering, 6(1). doi: 10.1080/23311916.2019.1627752
Cohen, L., Kobayashi, S., Simic, M., Dennis, S., Refshauge, K., & Pappas, E. (2017). Non-radiographic methods of measuring global sagittal balance: A systematic review. Scoliosis and Spinal Disorders, 12(1). doi: 10.1186/s13013-017-0135-x
Cohen, R. G., Baer, J. L., Ravichandra, R., Kral, D., McGowan, C., & Cacciatore, T. W. (2020). Lighten Up! Postural instructions affect static and dynamic balance in healthy older adults. Innovation in Aging, 4(2), 1-10. doi: 10.1093/geroni/igz056
Colao, A. (2017). Nutritional management of menopausal women Menopause: A Comprehensive Approach (pp. 283-299).
Collins, C. K., Masaracchio, M., & Brismée, J. M. (2017). The future of orthopedic manual therapy: what are we missing? Journal of Manual and Manipulative Therapy, 25(4), 169-171. doi: 10.1080/10669817.2017.1358249
Coltman, C. E., Brisbine, B. R., Molloy, R. H., Ball, N. B., Spratford, W. A., & Steele, J. R. (2021). Identifying problems that female soldiers experience with current-issue body armour. Applied Ergonomics, 94. doi: 10.1016/j.apergo.2021.103384
Coltman, C. E., Brisbine, B. R., & Steele, J. R. (2021). Bra-body armour integration, breast discomfort and breast injury associated with wearing body armour. Ergonomics. doi: 10.1080/00140139.2021.1951849
Coltman, C. E., Steele, J. R., & McGhee, D. E. (2017). Breast volume is affected by body mass index but not age. Ergonomics, 60(11), 1576-1585. doi: 10.1080/00140139.2017.1330968
Coltman, C. E., Steele, J. R., & McGhee, D. E. (2018). Can breast characteristics predict upper torso musculoskeletal pain? Clinical Biomechanics, 53, 46-53. doi: 10.1016/j.clinbiomech.2018.02.002
Coltman, C. E., Steele, J. R., & McGhee, D. E. (2018). Which Bra Components Contribute to Incorrect Bra Fit in Women Across a Range of Breast Sizes? Clothing and Textiles Research Journal, 36(2), 78-90. doi: 10.1177/0887302X17743814
Coltman, C. E., Steele, J. R., & McGhee, D. E. (2019). Effect of Breast Size on Upper Torso Musculoskeletal Structure and Function: A Cross-Sectional Study. Plastic and Reconstructive Surgery, 143(3), 686-695. doi: 10.1097/PRS.0000000000005319
Cometti, C., Païzis, C., Casteleira, A., Pons, G., & Babault, N. (2018). Effects of mixed reality head-mounted glasses during 90 minutes of mental and manual tasks on cognitive and physiological functions. PeerJ, 2018(11). doi: 10.7717/peerj.5847
Constâncio, C., Pagani, B. T., de Azevedo, R. M. G., Grion, D. P., Marques, L., & Kinoshita, A. (2017). Effect of ovariectomy in bone structure of mandibular condyle. Acta Cirurgica Brasileira, 32(10), 843-852. doi: 10.1590/s0102-865020170100000006
Contemori, S., Panichi, R., & Biscarini, A. (2021). Mechanisms of Modulation of Automatic Scapulothoracic Muscle Contraction Timings. Journal of Motor Behavior, 53(6), 669-679. doi: 10.1080/00222895.2020.1837064
Correa-de-Araujo, R., Addison, O., Miljkovic, I., Goodpaster, B. H., Bergman, B. C., Clark, R. V., . . . Rosen, C. J. (2020). Myosteatosis in the Context of Skeletal Muscle Function Deficit: An Interdisciplinary Workshop at the National Institute on Aging. Frontiers in Physiology, 11. doi: 10.3389/fphys.2020.00963
Côté, P., Yu, H., Shearer, H. M., Randhawa, K., Wong, J. J., Mior, S., . . . Lacerte, M. (2019). Non-pharmacological management of persistent headaches associated with neck pain: A clinical practice guideline from the Ontario protocol for traffic injury management (OPTIMa) collaboration. European Journal of Pain (United Kingdom), 23(6), 1051-1070. doi: 10.1002/ejp.1374
Coughlin, M. E. (2021). Transformative nursing in the NICU, second edition: Trauma-informed, age-appropriate care.
Courseault, J., Labbe, A., Mercer, C., Moran, A., & Weldy, J. (2020). Rehabilitation of the Throwing Athlete—How to Get Them Back to Sport. Operative Techniques in Sports Medicine, 28(2). doi: 10.1016/j.otsm.2020.150737
Courseault, J., Labbe, A., Mercer, C., Moran, A., & Weldy, J. (2020). Rehabilitation of the Throwing Athlete—How to Get Them Back to Sport. Operative Techniques in Sports Medicine, 28(2). doi: 10.1016/j.otsm.2020.150737
Courtney, R. (2017). Breathing training for dysfunctional breathing in asthma: Taking a multidimensional approach. ERJ Open Research, 3(4). doi: 10.1183/23120541.00065-2017
Coutinho Neta, T. C. D. M., Tenório, A. D. S., Oliveira-Souza, A. I. S., Chagas, A. C. D. S., Rocha-Filho, P. A. S., Villela, D. W., & de Oliveira, D. A. (2021). Neck and back muscle chains hypomobility in women with migraine. Journal of Bodywork and Movement Therapies, 28, 470-477. doi: 10.1016/j.jbmt.2021.06.013
Crotti, D., Maggi, E., Pantelaki, E., & Rossi, F. (2021). Public transport use and health status in later life: Which relationship? Research in Transportation Business and Management, 40. doi: 10.1016/j.rtbm.2020.100591
Csuhai, É. A., Nagy, A. C., Váradi, Z., & Veres-Balajti, I. (2020). Functional analysis of the spine with the idiag spinalmouse system among sedentary workers affected by non-specific low back pain. International Journal of Environmental Research and Public Health, 17(24), 1-14. doi: 10.3390/ijerph17249259
Cuenca-Martínez, F., Herranz-Gómez, A., Madroñero-Miguel, B., Reina-Varona, Á., La Touche, R., Angulo-Díaz-parreño, S., . . . López-De-uralde-villanueva, I. (2020). Craniocervical and cervical spine features of patients with temporomandibular disorders: A systematic review and meta-analysis of observational studies. Journal of Clinical Medicine, 9(9), 1-31. doi: 10.3390/jcm9092806
Cupler, Z. A., Alrwaily, M., Polakowski, E., Mathers, K. S., & Schneider, M. J. (2020). Taping for conditions of the musculoskeletal system: An evidence map review. Chiropractic and Manual Therapies, 28(1). doi: 10.1186/s12998-020-00337-2
Cygańska, A., Truszczyńska-Baszak, A., Drzał-Grabiec, J., & Tarnowski, A. (2017). Analysis of anteroposterior spinal curvatures in child violinists from music schools. Medical Problems of Performing Artists, 32(3), 176-179. doi: 10.21091/mppa.2017.3029
Czaprowski, D., Gwiazdowska-Czubak, K., Tyrakowski, M., & Kędra, A. (2021). Sagittal body alignment in a sitting position in children is not affected by the generalized joint hypermobility. Scientific Reports, 11(1). doi: 10.1038/s41598-021-93215-7
da Fonsêca, J. D. M., Resqueti, V. R., Benício, K., Sales, V. S. F., Lima, L. F. S. D. C., Aliverti, A., . . . de Freitas Fregonezi, G. A. (2020). Effects of inspiratory load on chest wall kinematics, breathing pattern, and respiratory muscle activity of mouth-breathing children. Respiratory Care, 65(9), 1285-1294. doi: 10.4187/respcare.06908
da Silva, J. M., Bianchin, J. F., Schmit, E. F. D., Candotti, C. T., & Vieira, A. (2021). Effect of different Pilates workout endings on the kyphotic and lumbar lordotic angles. Fisioterapia em Movimento, 34, 1-8. doi: 10.1590/fm.2021.34117
Daffin, L., Stuelcken, M., & Sayers, M. (2019). Internal and external sagittal craniovertebral alignment: A comparison between radiological and photogrammetric approaches in asymptomatic participants. Musculoskeletal Science and Practice, 43, 12-17. doi: 10.1016/j.msksp.2019.05.003
Daffin, L., Stuelcken, M. C., Armitage, J., & Sayers, M. G. L. (2020). The effect of backpack load position on photographic measures of craniovertebral posture in 150 asymptomatic young adults. Work, 65(2), 361-368. doi: 10.3233/WOR-203088
Daffin, L., Stuelcken, M. C., & Sayers, M. G. L. (2019). The effect of cervical spine subtypes on center of pressure parameters in a large asymptomatic young adult population. Gait and Posture, 67, 112-116. doi: 10.1016/j.gaitpost.2018.09.032
Dai, Y., Li, Y., Li, P., Li, L., Tu, Z., Wang, B., & Schaller, B. (2017). Familial lumbar Scheuermann disease with idiopathic scoliosis in China: First case report. Medicine (United States), 96(25). doi: 10.1097/MD.0000000000007100
Dallaway, A., Hattersley, J., Diokno, M., Tallis, J., Renshaw, D., Wilson, A., . . . Duncan, M. (2021). Age-related degeneration of lumbar muscle morphology in healthy younger versus older men. Aging Male, 23(5), 1583-1597. doi: 10.1080/13685538.2021.1878130
Dallaway, A., Kite, C., Griffen, C., Duncan, M., Tallis, J., Renshaw, D., & Hattersley, J. (2020). Age-related degeneration of the lumbar paravertebral muscles: Systematic review and three-level meta-regression. Experimental Gerontology, 133. doi: 10.1016/j.exger.2020.110856
Daly, R. M., & Giangregorio, L. (2018). Exercise for osteoporotic fracture prevention and management Primer on the Metabolic Bone Diseases and Disorders of Mineral Metabolism (pp. 517-525).
Damasceno, G. M., Ferreira, A. S., Nogueira, L. A. C., Reis, F. J. J., Andrade, I. C. S., & Meziat-Filho, N. (2018). Text neck and neck pain in 18–21-year-old young adults. European Spine Journal, 27(6), 1249-1254. doi: 10.1007/s00586-017-5444-5
D'Amico, M., Kinel, E., & Roncoletta, P. (2017). Normative 3D opto-electronic stereophotogrammetric posture and spine morphology data in young healthy adult population. PLoS ONE, 12(6). doi: 10.1371/journal.pone.0179619
Daneshmandi, H., Harati, J., & Poor, S. F. (2017). Bodybuilding links to Upper crossed syndrome. Physical Activity Review, 5, 124-131. doi: 10.16926/par.2017.05.17
Dasgupta, S., & Rozario, J. E. (2020). Troika of Posture, Occlusion and Airway. Indian Journal of Otolaryngology and Head and Neck Surgery, 72(1), 49-54. doi: 10.1007/s12070-019-01734-7
Dashti, S. M. S., & Dashti, S. F. (2020). An expert system to diagnose spinal disorders. Open Bioinformatics Journal, 13(1), 57-73. doi: 10.2174/1875036202013010057
de Albuquerque, P. M. N. M., de Alencar, G. G., de Oliveira, D. A., & de Siqueira, G. R. (2018). Concordance and Reliability of Photogrammetric Protocols for Measuring the Cervical Lordosis Angle: A Systematic Review of the Literature. Journal of Manipulative and Physiological Therapeutics, 41(1), 71-80. doi: 10.1016/j.jmpt.2017.08.004
De Baranda, P. S., Cejudo, A., Martínez-Romero, M. T., Aparicio-Sarmiento, A., Rodríguez-Ferrán, O., Collazo-Diéguez, M., . . . Santonja-Medina, F. (2020). Sitting posture, sagittal spinal curvatures and back pain in 8 to 12-year-old children from the region of murcia (Spain): ISQUIOS programme. International Journal of Environmental Research and Public Health, 17(7). doi: 10.3390/ijerph17072578
De Baranda, P. S., Cejudo, A., Moreno-Alcaraz, V. J., Martinez-Romero, M. T., Aparicio-Sarmiento, A., & Santonja-Medina, F. (2020). Sagittal spinal morphotype assessment in 8 to 15 years old Inline Hockey players. PeerJ, 2020(1). doi: 10.7717/peerj.8229
de Cássia Correia Kälberer Pires, R., Salles da Rocha, N., Esteves, J. E., & Rodrigues, M. E. (2017). Use of pressure dynamometer in the assessment of the pressure pain threshold in trigger points in the craniocervical muscles in women with unilateral migraine and tension-type headache: An observational study. International Journal of Osteopathic Medicine, 26, 28-35. doi: 10.1016/j.ijosm.2017.03.…
De Giorgi, I. D., Castroflorio, T. D. D. S. P., Cugliari, G. M., & Deregibus, A. M. D. D. D. S. P. (2020). Does occlusal splint affect posture? A randomized controlled trial. Cranio - Journal of Craniomandibular Practice, 38(4), 264-272. doi: 10.1080/08869634.2018.1511265
De Lima, A. C. D., Da Cunha, D. A., Albuquerque, R. C., Costa, R. N. A., & Da Silva, H. J. (2019). Sensory changes in mouth breathers: Systematic review based on the prisma method. Revista Paulista de Pediatria, 37(1), 97-103. doi: 10.1590/1984-0462/	2019	37	1	12
de Mello, A. P., Martins, G. C. S., Heringer, A. R., Gamallo, R. B., Martins Filho, L. F. S., de Abreu, A. V., . . . Gama, M. P. (2019). Back pain and sagittal spine alignment in obese patients eligible for bariatric surgery. European Spine Journal. doi: 10.1007/s00586-019-05935-0
de Oliveira, R. G., de Araújo, A. O., & Gomes, C. R. (2021). Magnetic resonance imaging effectiveness in adolescent idiopathic scoliosis. Spine Deformity, 9(1), 67-73. doi: 10.1007/s43390-020-00205-2
de Pádua, M., Sauer, J. F., & João, S. M. A. (2018). Quantitative Postural Analysis of Children With Congenital Visual Impairment. Journal of Manipulative and Physiological Therapeutics, 41(1), 62-70. doi: 10.1016/j.jmpt.2017.07.016
De Paiva, V. C., Neto, M. I. R., Zuiani, G. R., Veiga, I. G., Pasqualini, W., Tebet, M. A., . . . Cliquet, A., Jr. (2019). Natural history of lumbar canal stenosis: Clinical aspects and sagittal balance. Coluna/ Columna, 18(3), 209-213. doi: 10.1590/S1808-185120191803179255
De Pauw, R., Dewitte, V., de Hertogh, W., Cnockaert, E., Chys, M., & Cagnie, B. (2021). Consensus among musculoskeletal experts for the management of patients with headache by physiotherapists? A delphi study. Musculoskeletal Science and Practice, 52. doi: 10.1016/j.msksp.2021.102325
De Pauw, R., Van Looveren, E., Lenoir, D., Danneels, L., & Cagnie, B. (2020). Reliability and discriminative validity of a screening tool for the assessment of neuromuscular control and movement control in patients with neck pain and healthy individuals. Disability and Rehabilitation. doi: 10.1080/09638288.2020.1760948
de Reuver, S., Homans, J. F., Schlösser, T. P. C., Houben, M. L., Deeney, V. F. X., Crowley, T. B., . . . Castelein, R. M. (2021). 22q11.2 deletion syndrome as a human model for idiopathic scoliosis. Journal of Clinical Medicine, 10(21). doi: 10.3390/jcm10214823
de Rezende Pratali, R., Daher, M. T., & Meves, R. (2020). Biplanar imaging with tridimensional capabilities: Applicability of this new examination to spinal deformities. Coluna/ Columna, 19(1), 67-70. doi: 10.1590/S1808-185120201901222631
De Rycke, L., & Saunders, J. H. (2017). Congenital anomalies of the vertebrae in dogs. Vlaams Diergeneeskundig Tijdschrift, 86(2), 105-118.
De Sio, S., Traversini, V., Rinaldo, F., Colasanti, V., Buomprisco, G., Perri, R., . . . Guerra, F. (2018). Ergonomic risk and preventive measures of musculoskeletal disorders in the dentistry environment: An umbrella review. PeerJ, 2018(1). doi: 10.7717/peerj.4154
de Sire, A., Ammendolia, A., Gimigliano, A., Tiberi, R., Cisari, C., & Invernizzi, M. (2021). Spinal orthoses prescription for vertebral fragility fractures by italian physical and rehabilitation medicine physicians: The SPIN-VER survey. Healthcare (Switzerland), 9(7). doi: 10.3390/healthcare9070892
De Souza, N. S., Barcellos, R. R., Martins, A. C. G., Vianna Da Rosa, G. M. M., Araújo Leite, M. A., Ayres Da Silva, C. P., . . . Bastos, V. H. (2018). Morphotypological prevalence of individuals assessed by the method of global postural reeducation by proprioceptive and muscular rebalancing (GPR/PMR). Journal of Functional Morphology and Kinesiology, 3(2). doi: 10.3390/jfmk3020033
Debucean, D., Mihancea, P., & Pop, M. S. (2019). Altered mandibular dynamics between bruxism and temporomandibular joint dysfunction. Archives of the Balkan Medical Union, 54(3), 480-485. doi: 10.31688/ABMU.2019.54.3.12
Degenhardt, B. (2018). Strategic planning for research on osteopathic principles and practices Foundations of Osteopathic Medicine: Philosophy, Science, Clinical Applications, and Research: Fourth Edition.
Degenhardt, B. (2018). Strategic planning for research on osteopathic principles and practices Foundations of Osteopathic Medicine: Philosophy, Science, Clinical Applications, and Research: Fourth Edition.
Dehqan, B., Delkhoush, C. T., Mirmohammadkhani, M., & Ehsani, F. (2021). Does forward head posture change subacromial space in active or passive arm elevation? Journal of Manual and Manipulative Therapy, 29(4), 227-234. doi: 10.1080/10669817.2020.1854010
De-la-Cruz-Torres, B., & Sánchez-López, M. D. (2020). Effectiveness of a 12-Week Physical Exercise Program on Lower-Limb Malalignment in School-age Rugby: A Randomized Clinical Trial. Journal of Manipulative and Physiological Therapeutics, 43(5), 531-538. doi: 10.1016/j.jmpt.2019.11.003
Delgado-Delgado, R., Martínez-Conesa, A., Valera-Calero, J. A., Calvo-Moreno, S. O., Gallego-Sendarrubias, G. M., & Centenera-Centenera, M. B. (2021). Association between temporomandibular disorders with head and neck posture: A systematic review. International Journal of Dentistry and Oral Science, 8(1), 1024-1029.
Demarteau, J., Jansen, B., Van Keymolen, B., Mets, T., & Bautmans, I. (2019). Trunk inclination and hip extension mobility, but not thoracic kyphosis angle, are related to 3D-accelerometry based gait alterations and increased fall-risk in older persons. Gait and Posture, 72, 89-95. doi: 10.1016/j.gaitpost.2019.05.027
Deng, L., Zhang, X., Xiao, S., Wang, B., & Fu, W. (2021). Gender difference in architectural and mechanical properties of medial gastrocnemius–achilles tendon unit in vivo. Life, 11(6). doi: 10.3390/life11060569
Denham-Jones, L., Gaskell, L., Spence, N., & Tim, P. (2021). A systematic review of the effectiveness of yoga on pain, physical function, and quality of life in older adults with chronic musculoskeletal conditions. Musculoskeletal Care. doi: 10.1002/msc.1576
Deodato, M., Guolo, F., Monticco, A., Fornari, M., Manganotti, P., & Granato, A. (2019). Osteopathic manipulative therapy in patients with chronic tension-type headache: A pilot study. Journal of the American Osteopathic Association, 119(10), 682-687. doi: 10.7556/jaoa.2019.093
Deprá, P. P., Amado, A., & Van Emmerik, R. E. A. (2019). Postural control underlying head movements while tracking visual targets. Motor Control, 23(3), 365-383. doi: 10.1123/mc.2018-0064
Depreli, Ö., & Angin, E. (2018). Review of scapular movement disorders among office workers having ergonomic risk. Journal of Back and Musculoskeletal Rehabilitation, 31(2), 371-380. doi: 10.3233/BMR-170790
Derakhshani, A., Letafatkar, A., & Abbasi, A. (2018). Comparison of the effects of sensorimotor training programs on pain, electromyography and kinematics in patients with scapular downward rotation syndrome. Physical Therapy in Sport, 34, 66-75. doi: 10.1016/j.ptsp.2018.08.011
Derakhshanrad, N., Yekaninejad, M. S., Mehrdad, R., & Saberi, H. (2021). Neck pain associated with smartphone overuse: cross-sectional report of a cohort study among office workers. European Spine Journal, 30(2), 461-467. doi: 10.1007/s00586-020-06640-z
Derasse, M., Lefebvre, S., Liistro, G., & Reychler, G. (2021). Chest expansion and lung function for healthy subjects and individuals with pulmonary disease. Respiratory Care, 66(4), 661-668. doi: 10.4187/respcare.08350
Deshmukh, A., Bathia, K., Kanase, S., & Jadhav, A. (2019). Correlation between trapezius trigger points and head/neck posture in subjects with frozen shoulder. Indian Journal of Public Health Research and Development, 10(12), 1597-1602. doi: 10.37506/v10/i12/2019/ijphrd/192088
Deshpande, V., Bathia, K., Kanase, S., Pawar, A., Jain, P., & Patel, G. (2019). Effect of McKenzie approach and neck exercises on forward head posture in young adults. Indian Journal of Public Health Research and Development, 10(7), 123-127. doi: 10.5958/0976-5506.2019.01548.1
Devaney, L., Bohannon, R., Rizzo, J., Capetta, M., Vigneault, J., & Van Deveire, K. (2017). Inclinometric measurement of kyphotic curvature: Description and clinimetric properties. Physiotherapy Theory and Practice, 33(10), 797-804. doi: 10.1080/09593985.2017.1354950
Dewir, I. M., & Hussein, H. M. (2020). Rigid taping versus scapular stabilizing exercises in subacromial impingement syndrome: A protocol for a randomized controlled trial. Rehabilitacja Medyczna, 24(3), 29-34. doi: 10.5604/01.3001.0014.6545
Dhari, I. F. W., Anniza, M., & Faidullah, H. Z. (2019). A study on relationship between fatigue and the myofascial trigger point syndrome (MTP) experienced by yogya handmade atik artisans. Industrial Engineering and Management Systems, 18(4), 667-675. doi: 10.7232/iems.2019.18.4.667
Diab, A. A. (2012). The role of forward head correction in management of adolescent idiopathic scoliotic patients: A randomized controlled trial. Clinical Rehabilitation, 26(12), 1123-1132. doi: 10.1177/0269215512447085
Diab, A. A., & Moustafa, I. M. (2012). The efficacy of forward head correction on nerve root function and pain in cervical spondylotic radiculopathy: A randomized trial. Clinical Rehabilitation, 26(4), 351-361. doi: 10.1177/0269215511419536
Diacinti, D., & Guglielmi, G. (2019). How to define an osteoporotic vertebral fracture? Quantitative Imaging in Medicine and Surgery, 9(9), 1485-1494. doi: 10.21037/qims.2019.09.10
Diebo, B. G., Shah, N. V., Boachie-Adjei, O., Zhu, F., Rothenfluh, D. A., Paulino, C. B., . . . Lafage, V. (2019). Adult spinal deformity. The Lancet, 394(10193), 160-172. doi: 10.1016/S0140-6736(19)31125-0
Diebo, B. G., Shah, N. V., Solow, M., Challier, V., Paulino, C. B., Passias, P. G., . . . Lafage, V. (2018). Adult cervical deformity: radiographic and osteotomy classifications. Orthopade, 47(6), 496-504. doi: 10.1007/s00132-018-3581-0
Diebo, B. G., Shah, N. V., Stroud, S. G., Paulino, C. B., Schwab, F. J., & Lafage, V. (2018). Realignment surgery in adult spinal deformity: Prevalence and risk factors for proximal junctional kyphosis. Orthopade, 47(4), 301-309. doi: 10.1007/s00132-018-3536-5
Dikici, F., Akgul, T., Sariyilmaz, K., Korkmaz, M., Ozkunt, O., Sar, C., & Domanic, U. (2018). Selection of distal fusion level in terms of distal junctional kyphosis in Scheuermann kyphosis. A comparison of 3 methods. Acta Orthopaedica et Traumatologica Turcica, 52(1), 7-11. doi: 10.1016/j.aott.2017.11.012
DiMilia, P. R., Mittman, A. C., & Batsis, J. A. (2019). Benefit-to-Risk Balance of Weight Loss Interventions in Older Adults with Obesity. Current Diabetes Reports, 19(11). doi: 10.1007/s11892-019-1249-8
Ding, Y., Liu, B., Qiao, H., Yin, L., He, W., Si, F., & Wang, D. (2020). Can knee flexion contracture affect cervical alignment and neck tension? A prospective self-controlled pilot study. Spine Journal, 20(2), 251-260. doi: 10.1016/j.spinee.2019.09.008
Ding, Z., Li, W., Wang, P., Ogunbona, P., & Qin, L. (2017). Weakly structured information aggregation for upper-body posture assessment using ConvNets. Paper presented at the Proceedings - IEEE International Conference on Multimedia and Expo.
Dismukes, D., Thrush, A., & Copeland, J. M. (2018). Using interprofessional collaboration to help patients with dysphagia. OT Practice, 3(1), 21-23.
Ditcharles, S., Yiou, E., Delafontaine, A., & Hamaoui, A. (2017). Short-term effects of thoracic spine manipulation on the biomechanical organisation of gait initiation: A randomized pilot study. Frontiers in Human Neuroscience, 11. doi: 10.3389/fnhum.2017.00343
Ditchburn, J. L., Van Schaik, P., Dixon, J., MacSween, A., & Martin, D. (2020). The effects of exergaming on pain, postural control, technology acceptance and flow experience in older people with chronic musculoskeletal pain: A randomised controlled trial. BMC Sports Science, Medicine and Rehabilitation, 12(1). doi: 10.1186/s13102-020-00211-x
Dittmer, A., Tomchuk, D., & Fontenot, D. R. (2021). Immediate effects of limb rotational kinesio tape application on upper quarter Y-balance test scores. Journal of Sport Rehabilitation, 30(4), 552-558. doi: 10.1123/JSR.2019-0145
Divya, Parveen, A., Nuhmani, S., Ejaz Hussain, M., & Hussain Khan, M. (2021). Effect of lumbar stabilization exercises and thoracic mobilization with strengthening exercises on pain level, thoracic kyphosis, and functional disability in chronic low back pain. Journal of Complementary and Integrative Medicine, 18(2), 419-424. doi: 10.1515/jcim-2019-0327
do Bonfim, R. V. F., de Moura Rocha, G. M., da Silveira Sousa, A. M., Rodrigues, B. F. O., & Almeida, V. R. (2019). Effect of vertebral mobilizations on respiratory pressure. Paper presented at the IFMBE Proceedings.
do Nascimento, J. A., Silva, C. C., Dos Santos, H. H., de Almeida Ferreira, J. J., & de Andrade, P. R. (2017). A preliminary study of static and dynamic balance in sedentary obese young adults: the relationship between BMI, posture and postural balance. Clinical obesity, 7(6), 377-383. doi: 10.1111/cob.12209
do Valle, M. B., Detogni Schmit, E. F., Sedrez, J. A., & Candotti, C. T. (2018). Assessment of thoracic and lumbar spine range of motion: Systematic review with meta-analysis. Journal of Physical Education (Maringa), 29(1). doi: 10.4025/jphyseduc.v29i1.2946
Doerry, C., Fisch, V., Schamberger, S., Kopp, S., Erbe, C., Wanke, E. M., . . . Ohlendorf, D. (2019). Association between constitution, medical history, axiography and postural control in women aged between 21 to 30 years. Scientific Reports, 9(1). doi: 10.1038/s41598-019-56681-8
Dolphens, M., Vleeming, A., Castelein, R., Vanderstraeten, G., Schlösser, T., Plasschaert, F., & Danneels, L. (2018). Coronal plane trunk asymmetry is associated with whole-body sagittal alignment in healthy young adolescents before pubertal peak growth. European Spine Journal, 27(2), 448-457. doi: 10.1007/s00586-017-5156-x
Domaradzki, J., Kochan-Jacheć, K., Trojanowska, I., & Koźlenia, D. (2021). Kickboxers and crossfitters vertebral column curvatures in sagittal plane: Crossfit practice influence in kickboxers body posture. Journal of Bodywork and Movement Therapies, 25, 193-198. doi: 10.1016/j.jbmt.2020.11.016
Domaranczy, K., & Truszczynska-Baszak, A. (2020). Efficacy of craniosacral therapy in tension-type headaches in adult patients. Advances in Rehabilitation, 34(2), 26-31. doi: 10.5114/areh.2020.96339
Domeika, A., Aleknaite-Dambrauskiene, I., Poskaitis, V., Zaveckas, V., Grigas, V., & Zvironiene, A. (2018). A pilot study on the influence of exercising on unstable training machine on balance control and trunk muscles activity. Technology and Health Care, 26(S2), S595-S604. doi: 10.3233/THC-182506
Domoff, S. E., Borgen, A. L., Foley, R. P., & Maffett, A. (2019). Excessive use of mobile devices and children's physical health. Human Behavior and Emerging Technologies, 1(2), 169-175. doi: 10.1002/hbe2.145
Donato, L., Cecchi, R., Goldoni, M., & Ubelaker, D. H. (2020). Photogrammetry vs CT Scan: Evaluation of Accuracy of a Low-Cost Three-Dimensional Acquisition Method for Forensic Facial Approximation. Journal of Forensic Sciences, 65(4), 1260-1265. doi: 10.1111/1556-4029.14319
Dong, H., Zhang, Q., Liu, G., & Shao, T. (2020). Prevalence of neck/shoulder pain among public hospital workers in China and its associated factors: a cross-sectional study. Scientific Reports, 10(1). doi: 10.1038/s41598-020-69382-4
Dong, M., Fang, B., Li, J., Sun, F., & Liu, H. (2021). Wearable sensing devices for upper limbs: A systematic review. Proceedings of the Institution of Mechanical Engineers, Part H: Journal of Engineering in Medicine, 235(1), 117-130. doi: 10.1177/0954411920953031
Dontigny, R. L. (2020). Chronic and Acute Low Back Pain and Its Relationship to the Sacral X-Axis, Leg Length Changes, Sciatica, Abdominal Pain, Idiopathic Scoliosis, and Incontinence. Topics in Geriatric Rehabilitation, 36(1), 3-10. doi: 10.1097/TGR.0000000000000258
Dos Reis, I. M. M., Ohara, D. G., Januário, L. B., Basso-Vanelli, R. P., Oliveira, A. B., & Jamami, M. (2019). Surface electromyography in inspiratory muscles in adults and elderly individuals: A systematic review. Journal of Electromyography and Kinesiology, 44, 139-155. doi: 10.1016/j.jelekin.2019.01.002
dos Santos Duarte Junior, M. A., López-Gil, J. F., Caporal, G. C., & Mello, J. B. (2021). Benefits, risks and possibilities of strength training in school Physical Education: a brief review. Sport Sciences for Health. doi: 10.1007/s11332-021-00847-3
Douglas, E. C., & Gallagher, K. M. (2017). The influence of a semi-reclined seated posture on head and neck kinematics and muscle activity while reading a tablet computer. Applied Ergonomics, 60, 342-347. doi: 10.1016/j.apergo.2016.12.013
Douglas, E. C., & Gallagher, K. M. (2018). A radiographic investigation of cervical spine kinematics when reading a tablet in a reclined trunk position. Applied Ergonomics, 70, 104-109. doi: 10.1016/j.apergo.2018.02.020
Dragsted, C., Ohrt-Nissen, S., Hallager, D. W., Tøndevold, N., Andersen, T., Dahl, B., & Gehrchen, M. (2020). Reproducibility of the classification of early onset scoliosis (C-EOS). Spine Deformity, 8(2), 285-293. doi: 10.1007/s43390-019-00006-2
Dreimann, M., Hempfing, A., Stangenberg, M., Viezens, L., Weiser, L., Czorlich, P., & Eicker, S. O. (2018). Posterior vertebral column resection with 360-degree osteosynthesis in osteoporotic kyphotic deformity and spinal cord compression. Neurosurgical Review, 41(1), 221-228. doi: 10.1007/s10143-017-0840-1
Dru, A. B., Lockney, D. T., Vaziri, S., Decker, M., Polifka, A. J., Fox, W. C., & Hoh, D. J. (2019). Cervical spine deformity correction techniques. Neurospine, 16(3), 470-482. doi: 10.14245/ns.1938288.144
Drzał-Grabiec, J., Walicka-Cupryś, K., Zajkiewicz, K., Rachwał, M., Piwoński, P., & Perenc, L. (2020). Parameters characterizing the posture of preterm children in standing and sitting position. Journal of Back and Musculoskeletal Rehabilitation, 33(3), 455-462. doi: 10.3233/BMR-170882
Dsingh, A., & Kaur, A. (2020) Role of Postural Control Exercises and Pelvic Floor Strengthening Exercises on Chronic Low Back Pain of Women with Sitting Jobs. Vol. 955. Advances in Intelligent Systems and Computing (pp. 775-782).
Duangkaew, R., Bettany-Saltikov, J., van Schaik, P., Kandasamy, G., & Hogg, J. (2020). PROTOCOL: Exercise interventions to improve back shape/posture, balance, falls and fear of falling in older adults with hyperkyphosis: A systematic review. Campbell Systematic Reviews, 16(3). doi: 10.1002/cl2.1101
Dulina, Ľ., Gola, A., Gašo, M., Horváthová, B., Bigošová, E., Barbušová, M., . . . Kyncl, J. (2021). Influence of various types of office desk chair for dynamizing the operation assessed by raster stereography. Applied Sciences (Switzerland), 11(11). doi: 10.3390/app11114910
Dunn, N., Davies, J., Dolan, G., & Williams, E. M. (2021). Skin biomechanical properties and leg volume in aging healthy adults. Skin Research and Technology. doi: 10.1111/srt.13087
Dupuis, S., Fortin, C., Caouette, C., Leclair, I., & Aubin, C. É. (2018). Global postural re-education in pediatric idiopathic scoliosis: a biomechanical modeling and analysis of curve reduction during active and assisted self-correction. BMC Musculoskeletal Disorders, 19(1). doi: 10.1186/s12891-018-2112-9
Duramaz, A., Yılmaz, S., Ziroğlu, N., Bursal Duramaz, B., & Kara, T. (2018). The effect of deformity correction on psychiatric condition of the adolescent with adolescent idiopathic scoliosis. European Spine Journal, 27(9), 2233-2240. doi: 10.1007/s00586-018-5639-4
e Silva, D. C. C. M., de Andrade Alexandre, D. J., & Silva, J. G. (2018). Immediate effect of myofascial release on range of motion, pain and biceps and rectus femoris muscle activity after total knee replacement. Journal of Bodywork and Movement Therapies, 22(4), 930-936. doi: 10.1016/j.jbmt.2017.12.003
Ebadi, S., Alishahi, V., Ahadi, T., Raissi, G. R., Khodabandeh, M., Haqiqatshenas, H., & Sajadi, S. (2021). Acupuncture-like versus conventional transcutaneous electrical nerve stimulation in the management of active myofascial trigger points: A randomized controlled trial. Journal of Bodywork and Movement Therapies, 28, 483-488. doi: 10.1016/j.jbmt.2021.06.016
Ebrahim Mousavi, M., Ahmadi Bani, M., Aboutorabi, A., Zare, H., Head, J., Movahedi Yeghaneh, M., & Ahmadi, E. (2020). The effect of a semi-rigid thoracolumbosacral orthosis (TLSO) on foot pressure in elderly subjects presenting with spinal hyperkyphosis. Disability and Rehabilitation: Assistive Technology, 15(2), 205-210. doi: 10.1080/17483107.2018.1555289
Ebrahimi, N., Rojhani-Shirazi, Z., Yoosefinejad, A. K., & Nami, M. (2021). The effects of virtual reality training on clinical indices and brain mapping of women with patellofemoral pain: a randomized clinical trial. BMC Musculoskeletal Disorders, 22(1). doi: 10.1186/s12891-021-04785-6
Edwards, D. J., Young, H., & Johnston, R. (2018). The immediate effect of therapeutic touch and deep touch pressure on range of motion, interoceptive accuracy and heart rate variability: A randomized controlled trial with moderation analysis. Frontiers in Integrative Neuroscience, 12. doi: 10.3389/fnint.2018.00041
Eghdam-Zamiri, R., & Dorosti, A. (2019). Effect of ear acupressure on anxiety and cortisol levels in women receiving premastectomy radiotherapy: A randomized clinical trial. Iranian Journal of Breast Diseases, 12(3), 8-16. doi: 10.30699/acadpub.ijbd.12.3.8
Eghdam-Zamiri, R., & Dorosti, A. (2019). Effect of ear acupressure on anxiety and cortisol levels in women receiving premastectomy radiotherapy: A randomized clinical trial. Iranian Journal of Breast Diseases, 12(3), 8-16. doi: 10.30699/acadpub.ijbd.12.3.8
Eitivipart, A. C., Viriyarojanakul, S., & Redhead, L. (2018). Musculoskeletal disorder and pain associated with smartphone use: A systematic review of biomechanical evidence. Hong Kong Physiotherapy Journal, 38(2), 77-90. doi: 10.1142/S1013702518300010
Ekşi, M. Ş., & Ekşi, E. E. Ö. (2019). Thoracic scoliosis screening in adolescent patients with chest radiographs. Haseki Tip Bulteni, 57(1), 37-41. doi: 10.4274/haseki.galenos.2018.4553
Ekşi, M. Ş., Özcan-Ekşi, E. E., Huet, S. E., Dinç, T., Özmen, B. B., & Akçal, M. A. (2020). Prevalence of Thoracic Scoliosis in Adolescents in Turkey: Analysis of 1065 Chest Radiographs. World Neurosurgery, 135, e527-e540. doi: 10.1016/j.wneu.2019.12.057
Elabd, A., Ibrahim, A., & Elhafez, H. (2017). Kinesio taping versus postural correction exercises on mechanically triggered neck dysfunction. International Journal of Therapy and Rehabilitation, 24(4), 155-162. doi: 10.12968/ijtr.2017.24.4.155
Elabd, A. M., & Elabd, O. M. (2021). Relationships between forward head posture and lumbopelvic sagittal alignment in older adults with chronic low back pain. Journal of Bodywork and Movement Therapies, 28, 150-156. doi: 10.1016/j.jbmt.2021.07.036
El-Abd, A. M., Ibrahim, A. R., & El-Hafez, H. M. (2017). Efficacy of kinesio taping versus postural correction exercises on pain intensity and axioscapular muscles activation in mechanical neck dysfunction: A randomized blinded clinical trial. Journal of Sports Medicine and Physical Fitness, 57(10), 1311-1317. doi: 10.23736/S0022-4707.16.06522-1
El-Abd, A. M., Ibrahim, A. R., & El-Hafez, H. M. (2017). Efficacy of kinesiology tape versus postural correction exercises on neck disability and axioscapular muscles fatigue in mechanical neck dysfunction: A randomized blinded clinical trial. Journal of Bodywork and Movement Therapies, 21(2), 314-321. doi: 10.1016/j.jbmt.2016.07.008
Elabd, A. M., Ibrahim, A. R., Elhafez, H. M., Hussien, H. A., & Elabd, O. M. (2020). Efficacy of Kinesio Taping and Postural Correction Exercises on Levator Scapula Electromyographic Activities in Mechanical Cervical Dysfunction: A Randomized Blinded Clinical Trial. Journal of Manipulative and Physiological Therapeutics, 43(6), 588-596. doi: 10.1016/j.jmpt.2019.05.010
Elabd, A. M., Rasslan, S. E. B., Elhafez, H. M., Elabd, O. M., Behiry, M. A., & Elerian, A. I. (2021). Efficacy of integrating cervical posture correction with lumbar stabilization exercises for mechanical low back pain: A randomized blinded clinical trial. Journal of Applied Biomechanics, 37(1), 43-51. doi: 10.1123/JAB.2020-0005
Elbesh, R. M., Hamada, H. A., Elanen, M. A., Yousef, A. M., Shousha, T. M., & Mohamed, R. R. (2022). Biomechanical changes in women with chronic pelvic pain: A case-control study. Human Movement, 23(1), 37-43. doi: 10.5114/hm.2021.104185
Eldar, R. (2020). A quantitative analysis model of thoracic flexibility for wearable personal protection equipment. International Journal on Interactive Design and Manufacturing, 14(3), 887-898. doi: 10.1007/s12008-020-00677-6
Eldridge, L., & Russell, J. (2005). Effectiveness of cervical spine manipulation and prescribed exercise in reduction of cervicogenic headache pain and frequency: A single case study experimental design. International Journal of Osteopathic Medicine, 8(3), 106-113. doi: 10.1016/j.ijosm.2005.07.001
El-Fiky, T., Elsagheer, H., Darwish, M., Essmat, H., Kamal, R., Hasan, A., . . . Allam, Y. (2019). The sagittal thoracic modifier component of the lenke classification system in moderate and severe adolescent idiopathic scoliosis: Reliability and reproducibility of measurements among 5 observers. Clinical Spine Surgery, 32(6), E266-E271. doi: 10.1097/BSD.0000000000000805
El-Gendy, M. H., Lasheen, Y. R., & Rezkalla, W. K. S. (2019). Multimodal approach of electrotherapy versus myofascial release in patients with chronic mechanical neck pain: A randomized controlled trial. Physiotherapy Quarterly, 27(4), 6-12. doi: 10.5114/pq.2019.87735
Elizagaray-Garcia, I., Beltran-Alacreu, H., Angulo-Díaz, S., Garrigós-Pedrón, M., & Gil-Martínez, A. (2020). Chronic primary headache subjects have greater forward head posture than asymptomatic and episodic primary headache sufferers: Systematic review and meta-analysis. Pain Medicine (United States), 21(10), 2465-2480. doi: 10.1093/PM/PNAA235
Elizagaray-García, I., Gil-Martínez, A., Navarro-Fernández, G., Navarro-Moreno, A. R., Sánchez-De-toro-hernández, J., Díaz-De-terán, J., & Lerma-Lara, S. (2021). Inter, intra-examiner reliability and validity of inertial sensors to measure the active cervical range of motion in patients with primary headache. EXCLI Journal, 20, 879-893. doi: 10.17179/excli2021-3799
Elmaazi, A., Morse, C. I., Lewis, S., Qureshi, S., & McEwan, I. (2019). The acute response of the nucleus pulposus of the cervical intervertebral disc to three supine postures in an asymptomatic population. Musculoskeletal Science and Practice, 44. doi: 10.1016/j.msksp.2019.07.002
Elnassag, B. A., & Baghdadi, A. (2020). Fascial manipulation for cervicogenic headache: A single blinded randomized controlled trial. Fizjoterapia Polska, 20(4), 16-21.
Elsayed, W., Farrag, A., Muaidi, Q., & Almulhim, N. (2018). Relationship between sagittal spinal curves geometry and isokinetic trunk muscle strength in adults. European Spine Journal, 27(8), 2014-2022. doi: 10.1007/s00586-017-5454-3
Elshamly, M., Elshamly, M., Windhager, R., Windhager, R., Toegel, S., Toegel, S., & Grohs, J. G. (2020). Long-term impact of sagittal malalignment on hardware after posterior fixation of the thoracolumbar spine: A retrospective study. BMC Musculoskeletal Disorders, 21(1). doi: 10.1186/s12891-020-03405-z
Endo, Y., Onoda, K., & Kubo, A. (2018). Perinatal changes in the spinal curvature angle and trunk muscle thickness of a primipara with postpartum lower back pain: A case study. Rigakuryoho Kagaku, 33(5), 835-838. doi: 10.1589/rika.33.835
Enoki, S., Kuramochi, R., Murata, Y., Tokutake, G., Sakamoto, T., & Shimizu, T. (2021). Internal Risk Factors for Low Back Pain in Pole Vaulters and Decathletes: A Prospective Study. Orthopaedic Journal of Sports Medicine, 9(2). doi: 10.1177/2325967120985616
Erdem, E. U., & Akbaş, E. (2020). Postural dıfferences between professıonal soccer players and sedentary populatıon. Science and Sports, 35(2), 99.e91-99.e97. doi: 10.1016/j.scispo.2019.03.012
Erdem, E. U., Ünver, B., Akbas, E., & Kinikli, G. I. (2021). Immediate effects of thoracic manipulation on cervical joint position sense in individuals with mechanical neck pain: A randomized controlled trial. Journal of Back and Musculoskeletal Rehabilitation, 34(5), 735-743. doi: 10.3233/BMR-191798
Erdoğan, S., Polat, B., Atıcı, Y., Özyalvaç, O. N., & Öztürk, Ç. (2019). Comparison of the effects of magnetically controlled growing rod and tradiotinal growing rod techniques on the sagittal plane in the treatment of early-onset scoliosis. Journal of Korean Neurosurgical Society, 62(5), 577-585. doi: 10.3340/jkns.2019.0094
Erdoğanoğlu, Y., & Bayraklı, B. (2021). Short-Term Changes in Chronic Neck Pain After the Use of Elastic Adhesive Tape. Journal of Chiropractic Medicine. doi: 10.1016/j.jcm.2021.04.003
Erdoganoglu, Y., & Bilgin, S. (2018). Proprioceptive rehabilitation after spine injury and surgery Proprioception in Orthopaedics, Sports Medicine and Rehabilitation (pp. 73-106).
Ertekin, E., & Günaydın, Ö. E. (2021). Neck pain in rounded shoulder posture: Clinico-radiologic correlation by shear wave elastography. International Journal of Clinical Practice, 75(8). doi: 10.1111/ijcp.14240
Esin, O. R., Khairullin, I. K., & Shamsutdinova, R. F. (2019). Upper crossed syndrome of muscle imbalance in adolescents with tension-type headache. Zhurnal Nevrologii i Psihiatrii imeni S.S. Korsakova, 119(9), 12-16. doi: 10.17116/jnevro201911909112
Esin, O. R., Khairullin, I. K., & Shamsutdinova, R. F. (2019). Upper crossed syndrome of muscle imbalance in adolescents with tension-type headache. Zhurnal Nevrologii i Psihiatrii imeni S.S. Korsakova, 119(9), 12-16. doi: 10.17116/jnevro201911909112
Eslami, R., Bahrami, D., Mohsenzadeh, H., & Shahali, H. (2021). Dynamic and static postural control among fighter pilots with spinal sagittal plane deformities. Medical Journal Armed Forces India, 77(4), 459-465. doi: 10.1016/j.mjafi.2021.03.017
Esmaeili, Z., Hesar, N. G. Z., Firouzjah, E. M. A. N., & Roshani, S. (2021). Comparing the effect of functional corrective exercises versus core stability exercises and a combined program on forward head posture and kyphosis in female adolescence. Journal of Rehabilitation Sciences and Research, 8(2), 62-68. doi: 10.30476/JRSR.2021.90092.1140
Esmaeili, Z., Hesar, N. G. Z., Firouzjah, E. M. A. N., & Roshani, S. (2021). Comparing the effect of functional corrective exercises versus core stability exercises and a combined program on forward head posture and kyphosis in female adolescence. Journal of Rehabilitation Sciences and Research, 8(2), 62-68. doi: 10.30476/JRSR.2021.90092.1140
Esparza, D., Aladro-Gonzalvo, A. R., & Rybarczyk, Y. (2019). Effects of Local Ischemic Compression on Upper Limb Latent Myofascial Trigger Points: A Study of Subjective Pain and Linear Motor Performance. Rehabilitation Research and Practice, 2019. doi: 10.1155/2019/5360924
Espí-López, G. V., Ruescas-Nicolau, M. A., Nova-Redondo, C., Benítez-Martínez, J. C., Dugailly, P. M., & Falla, D. (2018). Effect of Soft Tissue Techniques on Headache Impact, Disability, and Quality of Life in Migraine Sufferers: A Pilot Study. Journal of Alternative and Complementary Medicine, 24(11), 1099-1107. doi: 10.1089/acm.2018.0048
Espinosa de Santillana, I. A., García-Juárez, A., Rebollo-Vázquez, J., & Ustarán-Aquino, A. K. (2018). Frequent postural alterations in patients with different types of temporomandibular disorders. Revista de Salud Publica, 20(3), 384-389. doi: 10.15446/rsap.v20n3.53529
Espinoza, S., Peirano, G., Tapia, N., Venega, P., & Marfull, N. (2021). Symmetrical activity of the chewing muscles and its relationship with skeletal class and body posture. Cranio - Journal of Craniomandibular Practice. doi: 10.1080/08869634.2021.1960741
Espinoza-Navarro, O., & Brito-Hernández, L. (2020). Morphological patterns associated with metabolic risk factors in the adolescent school population. International Journal of Morphology, 38(6), 1645-1650. doi: 10.4067/S0717-95022020000601645
Espinoza-Navarro, O., Brito-Hernández, L., & Lagos Olivos, C. (2020). Body composition and metabolic risk factors in primary in primary school teachers in Chile. International Journal of Morphology, 38(1), 120-125. doi: 10.4067/S0717-95022020000100120
Etemadifar, M. R., Jamalaldini, M. H., & Layeghi, R. (2017). Successful brace treatment of Scheuermann's kyphosis with different angles. Journal of Craniovertebral Junction and Spine, 8(2), 136-143. doi: 10.4103/jcvjs.JCVJS_38_16
Eto, T., Aizawa, T., Kanno, H., Hashimoto, K., Itoi, E., & Ozawa, H. (2019). Several pathologies cause delayed postoperative paralysis following posterior decompression and spinal fusion for thoracic myelopathy caused by ossification of the posterior longitudinal ligament. Journal of Orthopaedic Science. doi: 10.1016/j.jos.2019.08.004
Eum, Y., & Yim, J. (2017). Integrated therapy method for teenager's addiction to smart phones: A theoretical review. Information (Japan), 20(6), 4203-4210.
Evers, S., & Göbel, H. (2020). Internationale Klassifikation von Kopfschmerzerkrankungen. Nervenheilkunde, 39(5), S3-S182. doi: 10.1055/a-0930-5739
Fabre, C. (2020). Interest of the Mézières Method in patients suffering from migraine: Preliminary study. Kinesitherapie, 20(224-225), 48-58. doi: 10.1016/j.kine.2020.06.005
Fabrizio, G. D., Mingrino, O. G., & Francavilla, V. C. (2020). Application of isocapnic hyperpnea in the treatment of vertebral column paramorphisms: Clinical case reports. Journal of Human Sport and Exercise, 15, S504-S517. doi: 10.14198/jhse.2020.15.Proc3.04
Facione, J., Villa, C., Bonnet, X., Barrey, C., Thomas-Pohl, M., Lapeyre, E., . . . Skalli, W. (2019). Spinopelvic sagittal alignment of patients with transfemoral amputation. European Spine Journal, 28(9), 1920-1928. doi: 10.1007/s00586-019-06017-x
Faherty, M. S., Plata, A., Chasse, P., Zarzour, R., & Sell, T. C. (2019). Upper extremity musculoskeletal characteristics and the kerlan-jobe orthopaedic clinic questionnaire score in collegiate baseball athletes. Journal of Athletic Training, 54(9), 945-952. doi: 10.4085/1062-6050-81-18
Fakoya, A. O. J., De Filippis, S. M., D’souza, A., Arizmendi-Vélez, G., Rucker, A. J., Satyadev, N., . . . Otohinoyi, D. (2020). A unique anatomical variant of the levator scapulae muscle: A case report. Open Access Macedonian Journal of Medical Sciences, 8(A), 457-460. doi: 10.3889/oamjms.2020.4608
Falahchai, M., Babaee Hemmati, Y., Neshandar Asli, H., & Neshandar Asli, M. (2020). Marginal adaptation of zirconia-reinforced lithium silicate overlays with different preparation designs. Journal of Esthetic and Restorative Dentistry, 32(8), 823-830. doi: 10.1111/jerd.12642
Falossi, F., Notarstefano, C., Miccoli, M., Pelagatti, A., & Raffaetà, G. (2020). Balance impairment and fragility vertebral fractures. Clinica Terapeutica, 171(3), E240-E244. doi: 10.7417/CT.2020.2221
Fang, M. Q., Huang, X. L., Wang, W., Li, Y. A., Xiang, G. H., Yan, G. K., . . . Yi, X. H. (2021). The efficacy of Schroth exercises combined with the Chêneau brace for the treatment of adolescent idiopathic scoliosis: a retrospective controlled study. Disability and Rehabilitation. doi: 10.1080/09638288.2021.1922521
Fang, T. H., Chiang, M. T., Hsieh, M. C., Kung, L. Y., & Chiu, K. C. (2020). Effects of unilateral posterior missing-teeth on the temporomandibular joint and the alignment of cervical atlas. PLoS ONE, 15(12 December). doi: 10.1371/journal.pone.0242717
Fani, M., Ebrahimi, S., & Ghanbari, A. (2020). Evaluation of scapular mobilization and comparison to pectoralis minor stretching in individuals with rounded shoulder posture: A randomized controlled trial. Journal of Bodywork and Movement Therapies, 24(4), 367-372. doi: 10.1016/j.jbmt.2020.07.021
Farah, M. L., Santinello, M., de Carvalho, L. E. M. R., Uesugui, C. F., & Barcellos, R. B. (2018). Using a smartphone as a tool to measure compensatory and anomalous head positions. Arquivos Brasileiros de Oftalmologia, 81(1), 30-36. doi: 10.5935/0004-2749.20180008
Faramarzi Kohneh Shahri, Y., & Ghani Zadeh Hesar, N. (2020). Validity and reliability of smartphone-based Goniometer-Pro app for measuring the thoracic kyphosis. Musculoskeletal Science and Practice, 49. doi: 10.1016/j.msksp.2020.102216
Farmer, P. K., Snodgrass, S. J., Buxton, A. J., & Rivett, D. A. (2015). An investigation of cervical spinal posture in cervicogenic headache. Physical Therapy, 95(2), 212-222. doi: 10.2522/ptj.20140073
Farooki, A., & Ukena, J. (2018). Osteoporosis in cancer Cancer Rehabilitation: Principles and Practice, Second Edition (pp. 763-779).
Farrell, J., & Garrido, E. (2018). Effect of idiopathic thoracic scoliosis on the tracheobronchial tree. BMJ Open Respiratory Research, 5(1). doi: 10.1136/bmjresp-2017-000264
Fasser, M. R., Jokeit, M., Kalthoff, M., Gomez Romero, D. A., Trache, T., Snedeker, J. G., . . . Widmer, J. (2021). Subject-Specific Alignment and Mass Distribution in Musculoskeletal Models of the Lumbar Spine. Frontiers in Bioengineering and Biotechnology, 9. doi: 10.3389/fbioe.2021.721042
Fathollahnejad, K., Letafatkar, A., & Hadadnezhad, M. (2019). The effect of manual therapy and stabilizing exercises on forward head and rounded shoulder postures: A six-week intervention with a one-month follow-up study. BMC Musculoskeletal Disorders, 20(1). doi: 10.1186/s12891-019-2438-y
Faure, A., Khalifé, M., Thiebaut, B., Roubineau, F., Lachaniette, C. H. F., & Dubory, A. (2018). Influence of the initial sagittal lumbar alignment on clinical and radiological outcomes of single-level lumbar total disc replacements at a minimum 2-Year Follow-up. Spine, 43(16), E959-E967. doi: 10.1097/BRS.0000000000002606
Faustino, D., Vieira, A., Candotti, C. T., Detogni Schmit, E. F., Rios Xavier, M. F., Lunelli, V. A., & Loss, J. F. (2021). Repeatability and reproducibility of the pressure biofeedback unit. Journal of Bodywork and Movement Therapies, 27, 560-564. doi: 10.1016/j.jbmt.2021.04.017
Fazli, F., Farahmand, B., Azadinia, F., & Amiri, A. (2018). A preliminary study: The effect of ergonomic latex pillow on pain and disability in patients with cervical spondylosis. Medical Journal of the Islamic Republic of Iran, 32(1), 470-474. doi: 10.14196/MJIRI.32.81
Fazli, F., Farahmand, B., Azadinia, F., & Amiri, A. (2019). The Effect of Ergonomic Latex Pillow on Head and Neck Posture and Muscle Endurance in Patients With Cervical Spondylosis: A Randomized Controlled Trial. Journal of Chiropractic Medicine, 18(3), 155-162. doi: 10.1016/j.jcm.2019.02.003
Fazli, F., Farahmand, B., Azadinia, F., & Amiri, A. (2019). Ergonomic Latex Pillows as a Part of a Multimodal Intervention or as an Adjunct to Rehabilitation Programs in Cervical Spondylosis: Are They Useful?: A Randomized Controlled Trial. American Journal of Physical Medicine and Rehabilitation, 98(7), 600-607. doi: 10.1097/PHM.0000000000001157
Feng, G. J., Wei, X. T., Zhang, H., Yang, X. L., Shen, H., Tian, Q., . . . Pei, Y. F. (2021). Identification of pleiotropic loci underlying hip bone mineral density and trunk lean mass. Journal of Human Genetics, 66(3), 251-260. doi: 10.1038/s10038-020-00835-4
Feng, Q., Feng, Q., Zhang, L., Zhang, L., Zhang, L., Zhang, M., . . . Wang, J. (2020). Morphological parameters of fourth lumbar spinous process palpation: A three-dimensional reconstruction of computed tomography. Journal of Orthopaedic Surgery and Research, 15(1). doi: 10.1186/s13018-020-01750-2
Feng, Q., Wang, M., Zhang, Y., & Zhou, Y. (2018). The effect of a corrective functional exercise program on postural thoracic kyphosis in teenagers: a randomized controlled trial. Clinical Rehabilitation, 32(1), 48-56. doi: 10.1177/0269215517714591
Fernández Molina, A., Burgueño-Torres, L., & Diéguez-Pérez, M. (2021). Influence of the mandibular position on various postural anatomical segments. Cranio - Journal of Craniomandibular Practice. doi: 10.1080/08869634.2021.1934276
Fernandez-Corazza, M., Turovets, S., Luu, P., Price, N., Muravchik, C. H., & Tucker, D. (2018). Skull modeling effects in conductivity estimates using parametric electrical impedance tomography. IEEE Transactions on Biomedical Engineering, 65(8), 1785-1797. doi: 10.1109/TBME.2017.2777143
Fernández-De-Las-Peñas, C., & Arendt-Nielsen, L. (2017). Improving understanding of trigger points and widespread pressure pain sensitivity in tension-type headache patients: clinical implications. Expert Review of Neurotherapeutics, 17(9), 933-939. doi: 10.1080/14737175.2017.1359088
Fernández-De-Las-Peñas, C., & Cuadrado, M. L. (2014). Therapeutic options for cervicogenic headache. Expert Review of Neurotherapeutics, 14(1), 39-49. doi: 10.1586/14737175.2014.863710
Fernández-de-las-Peñas, C., & Dommerholt, J. (2018). International consensus on diagnostic criteria and clinical considerations of myofascial trigger points: A delphi study. Pain Medicine (United States), 19(1), 142-150. doi: 10.1093/pm/pnx207
Fernández-de-las-Peñas, C., Mesa-Jiménez, J. A., Lopez-Davis, A., Koppenhaver, S. L., & Arias-Buría, J. L. (2020). Cadaveric and ultrasonographic validation of needling placement in the obliquus capitis inferior muscle. Musculoskeletal Science and Practice, 45. doi: 10.1016/j.msksp.2019.102075
Ferracini, G. N., Chaves, T. C., Dach, F., Bevilaqua-Grossi, D., Fernández-de-las-Peñas, C., & Speciali, J. G. (2017). Analysis of the cranio-cervical curvatures in subjects with migraine with and without neck pain. Physiotherapy (United Kingdom), 103(4), 392-399. doi: 10.1016/j.physio.2017.03.004
Ferracini, G. N., Florencio, L. L., Dach, F., Grossi, D. B., Palacios-Ceña, M., Ordás-Bandera, C., . . . Fernández-De-Las-Peñas, C. (2017). Musculoskeletal disorders of the upper cervical spine in women with episodic or chronic migraine. European Journal of Physical and Rehabilitation Medicine, 53(3), 342-350. doi: 10.23736/S1973-9087.17.04393-3
Ferrillo, M., Curci, C., Roccuzzo, A., Migliario, M., Invernizzi, M., & De Sire, A. (2021). Reliability of cervical vertebral maturation compared to hand-wrist for skeletal maturation assessment in growing subjects: A systematic review. Journal of Back and Musculoskeletal Rehabilitation, 34(6), 925-936. doi: 10.3233/BMR-210003
Fiebert, I., Kistner, F., Gissendanner, C., & Dasilva, C. (2021). Text neck: An adverse postural phenomenon. Work, 69(4), 1261-1270. doi: 10.3233/WOR-213547
Fiebert, I., Kistner, F., Gissendanner, C., & Dasilva, C. (2021). Text neck: An adverse postural phenomenon. Work, 69(4), 1261-1270. doi: 10.3233/WOR-213547
Filiz, M. B., Toraman, N. F., Kutluk, M. G., Filiz, S., Doğan, Ş. K., Çakır, T., & Yaman, A. (2021). Effects of lumbar lordosis increment on gait deteriorations in ambulant boys with Duchenne Muscular Dystrophy: A cross-sectional study. Brazilian Journal of Physical Therapy. doi: 10.1016/j.bjpt.2021.05.001
Finley, M. A., Euiler, E., Hiremath, S. V., & Sarver, J. (2020). Movement coordination during humeral elevation in individuals with newly acquired spinal cord injury. Journal of Applied Biomechanics, 36(5), 345-350. doi: 10.1123/JAB.2019-0387
Fischbacher, M., Weeks, B. K., & Beck, B. R. (2019). The influence of antiresorptive bone medication on the effect of high-intensity resistance and impact training on osteoporotic fracture risk in postmenopausal women with low bone mass: Protocol for the MEDEX-OP randomised controlled trial. BMJ Open, 9(9). doi: 10.1136/bmjopen-2019-029895
Fisher, C. G., Vaccaro, A. R., Patel, A. A., Whang, P. G., Thomas, K. C., Chi, J., . . . Prasad, S. K. (2020). Evidence-Based Recommendations for Spine Surgery. Spine, 45(12), 851-859. doi: 10.1097/BRS.0000000000003512
Fisher, S. M., Teven, C. M., & Song, D. H. (2018). Ergonomics in the operating room: The cervicospinal health of today's surgeons. Plastic and Reconstructive Surgery, 142(5), 1380-1387. doi: 10.1097/PRS.0000000000004923
Fitzgerald, R., Upasani, V. V., Bastrom, T. P., Bartley, C. E., Reighard, F. G., Yaszay, B., & Newton, P. O. (2019). Three-Dimensional Radiographic Analysis of Two Distinct Lenke 1A Curve Patterns. Spine Deformity, 7(1), 66-70. doi: 10.1016/j.jspd.2018.06.005
Fiumana, G., Tongiani, E., & Porcellin, G. (2018). Assessment tools and orthoses for the athlete's return to competitions The Elbow: Principles of Surgical Treatment and Rehabilitation (pp. 519-533).
Fletcher, N. D., Marks, M. C., Asghar, J. K., Hwang, S. W., Sponseller, P. D., Newton, P. O., & The Harms Study, G. (2018). Development of Consensus Based Best Practice Guidelines for Perioperative Management of Blood Loss in Patients Undergoing Posterior Spinal Fusion for Adolescent Idiopathic Scoliosis. Spine Deformity, 6(4), 424-429. doi: 10.1016/j.jspd.2018.01.001
Floman, Y., El-Hawary, R., Millgram, M. A., Lonner, B. S., & Betz, R. R. (2020). Surgical management of moderate adolescent idiopathic scoliosis with a fusionless posterior dynamic deformity correction device: Interim results with bridging 5–6 disc levels at 2 or more years of follow-up. Journal of Neurosurgery: Spine, 32(5), 748-754. doi: 10.3171/2019.11.SPINE19827
Florencio, L. L., de Oliveira, A. S., Will-Lemos, T., Pinheiro, C. F., Marçal, J. C. D. S., Dach, F., . . . Bevilaqua-Grossi, D. (2021). Muscle endurance and cervical electromyographic activity during submaximal efforts in women with and without migraine. Clinical Biomechanics, 82. doi: 10.1016/j.clinbiomech.2021.105276
Florencio, L. L., Ferracni, G. N., Chaves, T. C., Palacios-Ceña, M., Ordás-Bandera, C., Speciali, J. G., . . . Fernández-de-las-Peñas, C. (2018). Analysis of Head Posture and Activation of the Cervical Neck Extensors During a Low-Load Task in Women With Chronic Migraine and Healthy Participants. Journal of Manipulative and Physiological Therapeutics, 41(9), 762-770. doi: 10.1016/j.jmpt.2018.07.002
Fodor, C., Rotariu, C., Andruseac, G., & Costin, H. (2019). Device for Telemonitoring of Spine Flexion during Cervical Kyphosis Treatment. Paper presented at the 2019 11th International Symposium on Advanced Topics in Electrical Engineering, ATEE 2019.
Foltran-Mescollotto, F., Gonçalves, E. B., Castro-Carletti, E. M. D., Oliveira, A. B., Pelai, E. B., & Rodrigues-Bigaton, D. (2021). Smartphone addiction and the relationship with head and neck pain and electromiographic activity of masticatory muscles. Work, 68(3), 633-640. doi: 10.3233/WOR-203398
Forsyth, A. L., Joshi, R. Y., Canning, C. G., Allen, N. E., & Paul, S. S. (2019). Flexed posture in Parkinson disease: Associations with nonmotor impairments and activity limitations. Physical Therapy, 99(7), 893-902. doi: 10.1093/ptj/pzz033
Fortner, M. O., Oakley, P. A., & Harrison, D. E. (2018). Non-surgical improvement of cervical lordosis is possible in advanced spinal osteoarthritis: A CBP® case report. Journal of Physical Therapy Science, 30(1), 108-112. doi: 10.1589/jpts.30.108
Fotouhi, A., Eqlimi, E., & Makkiabadi, B. (2017). Adaptive localization of moving EEG sources using augmented complex tensor factorization. Paper presented at the 2017 40th International Conference on Telecommunications and Signal Processing, TSP 2017.
Frayman, K. B., Kazmerski, T. M., & Sawyer, S. M. (2018). A systematic review of the prevalence and impact of urinary incontinence in cystic fibrosis. Respirology, 23(1), 46-54. doi: 10.1111/resp.13125
Frizziero, A., Gasparre, G., Corvo, S., Gamberini, J., Finotti, P., Masiero, S., & Maffulli, N. (2018). Posture and scapular dyskinesis in young bowed string instrumental musicians. Muscles, Ligaments and Tendons Journal, 8(4), 507-512. doi: 10.11138/mltj/2018.8.4.507
Fryer, G. (2017). Integrating osteopathic approaches based on biopsychosocial therapeutic mechanisms. Part 1: The mechanisms. International Journal of Osteopathic Medicine, 25, 30-41. doi: 10.1016/j.ijosm.2017.05.002
Fryer, G. (2017). Integrating osteopathic approaches based on biopsychosocial therapeutic mechanisms. Part 2: Clinical approach. International Journal of Osteopathic Medicine, 26, 36-43. doi: 10.1016/j.ijosm.2017.05.001
Fuentes, J. P., Olivo, S. A., Magee, D. J., & Gross, D. P. (2010). Effectiveness of Interferential current therapy in the management of musculoskeletal pain: A systematic review and meta-analysis. Physical Therapy, 90(9), 1219-1238. doi: 10.2522/ptj.20090335
Fuentes-Márquez, P., Rodríguez-Torres, J. R., Valenza, M. C., Ortíz-Rubio, A., Ariza-Mateos, M. J., & Cabrera-Martos, I. (2018). Balance ability and posture in postmenopausal women with chronic pelvic pain. Menopause, 25(7), 783-788. doi: 10.1097/GME.0000000000001086
Fukuda, A., Tsushima, E., & Wada, K. (2020). Relationship between trunk range of motion and back extensor strength for postural alignment in community-dwelling older adults. Hirosaki Medical Journal, 70(2-4), 109-118.
Fukui, K., Urabe, Y., Numano, S., Fujishita, H., & Maeda, N. (2018). Influence of spinal alignment in the power position on whole-body reaction time. Rigakuryoho Kagaku, 33(1), 65-68. doi: 10.1589/rika.33.65
Furlanetto, T. S., Candotti, C. T., Sedrez, J. A., Dutra, V. H., Vieira, A., & Loss, J. F. (2020). Concurrent Validity of Digital Image-based Postural Assessment as a Method for Measuring Thoracic Kyphosis: A Cross-Sectional Study of Healthy Adults. Journal of Manipulative and Physiological Therapeutics, 43(2), 93-99. doi: 10.1016/j.jmpt.2019.03.010
Furlanetto, T. S., Candotti, C. T., Sedrez, J. A., Noll, M., & Loss, J. F. (2017). Evaluation of the precision and accuracy of the DIPA software postural assessment protocol. European Journal of Physiotherapy, 19(4), 179-184. doi: 10.1080/21679169.2017.1312516
Furlanetto, T. S., Sedrez, J. A., Candotti, C. T., & Loss, J. F. (2018). Reference values for Cobb angles when evaluating the spine in the sagittal plane: A systematic review with meta-analysis. Motricidade, 14(2-3), 115-128. doi: 10.6063/motricidade.10890
Furness, J., Schram, B., Cox, A. J., Anderson, S. L., & Keogh, J. (2018). Reliability and concurrent validity of the iPhone® Compass application to measure thoracic rotation range of motion (ROM) in healthy participants. PeerJ, 2018(3). doi: 10.7717/peerj.4431
Furukawa, Y. (2020). Tasuki for neck pain: An individually-randomized, open-label, waiting-list-controlled trial. Journal of Occupational Health, 62(1). doi: 10.1002/1348-9585.12097
Gabriel, A. T., Quaresma, C., Secca, M. F., & Vieira, P. (2018). Development and clinical application of Vertebral Metrics: using a stereo vision system to assess the spine. Medical and Biological Engineering and Computing, 56(8), 1435-1446. doi: 10.1007/s11517-018-1789-0
Gadotti, I., Hicks, K., Koscs, E., Lynn, B., Estrazulas, J., & Civitella, F. (2020). Electromyography of the masticatory muscles during chewing in different head and neck postures - A pilot study. Journal of Oral Biology and Craniofacial Research, 10(2), 23-27. doi: 10.1016/j.jobcr.2020.02.002
Galbusera, F., Niemeyer, F., Wilke, H. J., Bassani, T., Casaroli, G., Anania, C., . . . Sconfienza, L. M. (2019). Fully automated radiological analysis of spinal disorders and deformities: a deep learning approach. European Spine Journal. doi: 10.1007/s00586-019-05944-z
Gale, N. C., Zeigler, S. L., Towler, C., Mondal, S., Issen, K. A., Mesfin, A., . . . Kuxhaus, L. (2018). Increased lumbar spinal column laxity due to low-angle, low-load cyclic flexion may predispose to acute injury. JOR Spine, 1(4). doi: 10.1002/jsp2.1038
Gallego-Izquierdo, T., Arroba-Díaz, E., García-Ascoz, G., Val-Cano, M. A., Pecos-Martin, D., & Cano-De-la-cuerda, R. (2020). Psychometric proprieties of a mobile application to measure the craniovertebral angle a validation and reliability study. International Journal of Environmental Research and Public Health, 17(18), 1-9. doi: 10.3390/ijerph17186521
Gan, M., Liang, S. Y. M. V., Obciana, A. M. M., Policarpio, C. J. G., & Co, H. S. (2019). Accelerometer ranges for different static postures. Paper presented at the 2018 IEEE 10th International Conference on Humanoid, Nanotechnology, Information Technology, Communication and Control, Environment and Management, HNICEM 2018.
Gandhi, S. S., Muraresku, C., McCormick, E. M., Falk, M. J., & McCormack, S. E. (2017). Risk factors for poor bone health in primary mitochondrial disease. Journal of Inherited Metabolic Disease, 40(5), 673-683. doi: 10.1007/s10545-017-0046-2
Ganesh, S., & Kumar, M. (2021). Physiotherapist management of a patient with spastic perineal syndrome and subsequent constipation: a case report. Physiotherapy Theory and Practice, 37(1), 242-251. doi: 10.1080/09593985.2019.1603259
Gao, Z., Liu, G. F., Zhang, J., & Ji, L. X. (2020). Acupuncture for neck pain caused by cervical spondylosis: A systematic review and meta-analysis protocol. BMJ Open, 10(12). doi: 10.1136/bmjopen-2020-038455
García-Remeseiro, T., & Gutiérrez-Sánchez, Á. (2017). Analysis of relationships between the use of visual display terminals, craniocervical angle and physical activity: A pilot study. Journal of Human Sport and Exercise, 12(2), 325-332. doi: 10.14198/jhse.2017.122.09
Garg, B., Bansal, T., Mehta, N., & Sharma, D. (2021). Clinical, radiological and functional outcome of posterior-only three-column osteotomy in healed, post-tubercular kyphotic deformity: a minimum of 2-year follow-up. Spine Deformity, 9(6), 1669-1678. doi: 10.1007/s43390-021-00361-z
Garg, B., Mehta, N., Bansal, T., & Malhotra, R. (2020). EOS® imaging: Concept and current applications in spinal disorders. Journal of Clinical Orthopaedics and Trauma, 11(5), 786-793. doi: 10.1016/j.jcot.2020.06.012
Garrido, E., Roberts, S. B., Duckworth, A., & Fournier, J. (2021). Long-term follow-up of untreated Scheuermann’s kyphosis. Spine Deformity, 9(6), 1633-1639. doi: 10.1007/s43390-021-00354-y
Gaudé, M., Chapurlat, R., Pialat, J. B., & Szulc, P. (2018). Long term prognosis of Scheuermann's disease: The association with fragility fracture - The MINOS cohort. Bone, 117, 116-122. doi: 10.1016/j.bone.2018.09.016
Gaweł, E., & Zwierzchowska, A. (2021). Effect of compensatory mechanisms on postural disturbances and musculoskeletal pain in elite sitting volleyball players: Preparation of a compensatory intervention. International Journal of Environmental Research and Public Health, 18(19). doi: 10.3390/ijerph181910105
Gawronska, K., & Lorkowski, J. (2021). Smart homes for the older population: Particularly important during the COVID-19 outbreak. Reumatologia, 59(1), 41-46. doi: 10.5114/reum.2021.103939
Ge, R., Yang, P., Liu, X., Wen, B., Guo, Z., & Chen, Z. (2021). Analysis of Radiographic Spinopelvic Parameters in Patients With Degenerative Lumbar Kyphoscoliosis. Geriatric Orthopaedic Surgery and Rehabilitation, 12. doi: 10.1177/21514593211029104
Gençosmanoğlu, H., Ünlüer, N. Ö., Akın, M. E., Demir, P., & Aydın, G. (2021). An investigation of biomechanics, muscle performance, and disability level of craniocervical region of individuals with temporomandibular disorder. Cranio - Journal of Craniomandibular Practice. doi: 10.1080/08869634.2021.1938854
Georgiadis, A. G., Koester, T. M., MacKenzie, W. G., Nahm, N. J., Novotny, S. A., Rogers, K. J., . . . Walker, K. R. (2021). Intraoperative neurological monitoring in lower limb surgery for patients with mucopolysaccharidoses. Journal of Pediatric Orthopaedics, 41(3), 182-189. doi: 10.1097/BPO.0000000000001720
Gerber, L. N., & Kumbhare, D. (2018). Physiatry Reviews for Evidence in Practice Second-Order Peer Review: Does Massage Therapy Have Value in the Treatment for Tension Type Headache? American Journal of Physical Medicine and Rehabilitation, 97(2), 141-142. doi: 10.1097/PHM.0000000000000833
Gerilmez, A., & Naderi, S. (2021). A Novel Perspective for Analyzing Craniocervical Sagittal Balance and Horizontal Gaze. World Neurosurgery, 149, e924-e930. doi: 10.1016/j.wneu.2021.01.077
Geroin, C., Squintani, G., Morini, A., Donato, F., Smania, N., Gandolfi, M., . . . Tinazzi, M. (2017). Pisa syndrome in Parkinson’s disease: Electromyographic quantification of paraspinal and non-paraspinal muscle activity. Functional Neurology, 32(3), 143-151. doi: 10.11138/fneur/2017.32.3.143
Geusens, P., Kendler, D. L., Fahrleitner-Pammer, A., López-Romero, P., & Marin, F. (2020). Distribution of Prevalent and Incident Vertebral Fractures and Their Association with Bone Mineral Density in Postmenopausal Women in the Teriparatide Versus Risedronate VERO Clinical Trial. Calcified Tissue International, 106(6), 646-654. doi: 10.1007/s00223-020-00683-6
Ghamkhar, L., & Kahlaee, A. H. (2019). Is forward head posture relevant to cervical muscles performance and neck pain? A case–control study. Brazilian Journal of Physical Therapy, 23(4), 346-354. doi: 10.1016/j.bjpt.2018.08.007
Ghan, G. M., & Babu, V. S. (2021). Immediate Effect of Cervico-thoracic Mobilization on Deep Neck Flexors Strength in Individuals with Forward Head Posture: A Randomized Controlled Trial. Journal of Manual and Manipulative Therapy, 29(3), 147-157. doi: 10.1080/10669817.2020.1834321
Ghavipanje, V., Rahimi, N. M., & Akhlaghi, F. (2021). Six Weeks Effects of Dynamic Neuromuscular Stabilization (DNS) Training in Obese Postpartum Women With Low Back Pain: A Randomized Controlled Trial. Biological Research for Nursing. doi: 10.1177/10998004211044828
Gibbs, J. C., Macintyre, N. J., Ponzano, M., Templeton, J. A., Thabane, L., Papaioannou, A., & Giangregorio, L. M. (2019). Exercise for improving outcomes after osteoporotic vertebral fracture. Cochrane Database of Systematic Reviews, 2019(7). doi: 10.1002/14651858.CD008618.pub3
Gibbs, J. C., McArthur, C., Wark, J. D., Thabane, L., Scherer, S. C., Prasad, S., . . . Giangregorio, L. M. (2020). The Effects of Home Exercise in Older Women with Vertebral Fractures: A Pilot Randomized Controlled Trial. Physical Therapy, 100(4), 662-676. doi: 10.1093/ptj/pzz188
Gibson, J., Vuong, S., & Bohinski, R. (2018). Management of autonomic dysreflexia associated with Charcot spinal arthropathy in a patient with complete spinal cord injury: Case report and review of the literature. Surgical Neurology International, 9(1). doi: 10.4103/sni.sni_287_17
Gijon-Nogueron, G., Palomo-Toucedo, I., Gil-Tinoco, A., Ortega-Avila, A. B., & Munuera-Martínez, P. V. (2018). Effect produced on ground reaction forces by a prefabricated, weight-bearing and non-weight-bearing foot orthosis in the treatment of pronated foot. Medicine (United States), 97(22). doi: 10.1097/MD.0000000000010960
Gill, R. A., Bashir, M. S., Khalid, K., & Anwar, N. (2021). Effectiveness of kinesiological tape in myofascial pain syndrome of gastrocnemius muscle. Pakistan Armed Forces Medical Journal, 71(5), 1666-1668. doi: 10.51253/pafmj.v71i5.3327
Gillani, S. N., Qurat Ul, A., Rehman, S. U., & Masood, T. (2020). Effects of eccentric muscle energy technique versus static stretching exercises in the management of cervical dysfunction in upper cross syndrome: A randomized control trial. Journal of the Pakistan Medical Association, 70(3), 394-398. doi: 10.5455/JPMA.300417
Gillani, S. N., Qurat Ul, A., Rehman, S. U., & Masood, T. (2020). Effects of eccentric muscle energy technique versus static stretching exercises in the management of cervical dysfunction in upper cross syndrome: A randomized control trial. Journal of the Pakistan Medical Association, 70(3), 394-398. doi: 10.5455/JPMA.300417
Gil-Martínez, A., Navarro-Fernández, G., Mangas-Guijarro, M. A., Lara-Lara, M., López-López, A., Fernández-Carnero, J., & La Touche, R. (2017). Comparison between chronic migraine and temporomandibular disorders in pain-related disability and fear-avoidance behaviors. Pain Medicine (United States), 18(11), 2214-2223. doi: 10.1093/pm/pnx127
Gil-Martínez, A., Paris-Alemany, A., López-de-Uralde-Villanueva, I., & La Touche, R. (2018). Management of pain in patients with temporomandibular disorder (TMD): Challenges and solutions. Journal of Pain Research, 11, 571-587. doi: 10.2147/JPR.S127950
Gilsanz, V., Wren, T. A. L., Ponrartana, S., Mora, S., & Rosen, C. J. (2018). Sexual dimorphism and the origins of human spinal health. Endocrine Reviews, 39(2), 221-239. doi: 10.1210/er.2017-00147
Ginés-Díaz, A., Martínez-Romero, M. T., Cejudo, A., Aparicio-Sarmiento, A., & de Baranda, P. S. (2020). Sagittal Spinal Morphotype Assessment in Dressage and Show Jumping Riders. Journal of Sport Rehabilitation, 29(5), 533-540. doi: 10.1123/JSR.2018-0247
Ginn, K. A., Cools, A., & Halaki, M. (2020). Do surface electrodes validly represent lower trapezius activation patterns during shoulder tasks? Journal of Electromyography and Kinesiology, 53. doi: 10.1016/j.jelekin.2020.102427
Ginn, K. A., Cools, A., & Halaki, M. (2020). Do surface electrodes validly represent lower trapezius activation patterns during shoulder tasks? Journal of Electromyography and Kinesiology, 53. doi: 10.1016/j.jelekin.2020.102427
Giray, E., & Akyüz, G. (2018). Assessment of the relationships between spinopelvic radiologic parameters and balance, gait and falls efficacy in patients with postmenopausal osteoporosis. Turk Osteoporoz Dergisi, 24(3), 84-91. doi: 10.4274/tod.galenos.2018.07830
Giuseppe, L. U., Laura, R. A., Berton, A., Candela, V., Massaroni, C., Carnevale, A., . . . Denaro, V. (2020). Scapular dyskinesis: From basic science to ultimate treatment. International Journal of Environmental Research and Public Health, 17(8). doi: 10.3390/ijerph17082974
Giustino, V., Russo, L., Toscano, R. E., Secolo, G., Secolo, I., Battaglia, G., & Messina, G. (2020). A novel global postural alteration? Qualitative assessment of hallux valgus and swallowing disorder in human posture: A preliminary investigation on the incidence during age span for promoting psycho-physical and postural well-being. Journal of Human Sport and Exercise, 15(Proc3), S833-S839. doi:…
Gjeltema, J. L., Degernes, L. A., Buckanoff, H. D., & Marcellin-Little, D. J. (2018). Evaluation of goniometry and electrogoniometry of carpus and elbow joints in the barred owl (strix varia). Journal of Avian Medicine and Surgery, 32(4), 267-278. doi: 10.1647/2017-311
Gladin, A., Katzman, W. B., Fukuoka, Y., Parimi, N., Wong, S., & Lane, N. E. (2021). Secondary analysis of change in physical function after exercise intervention in older adults with hyperkyphosis and low physical function. BMC Geriatrics, 21(1). doi: 10.1186/s12877-021-02062-8
Głowacka, J., Opydo-Szymaczek, J., Mehr, K., Pawlaczyk-Kamieńska, T., & Głowacki, J. (2020). Adolescent idiopathic scoliosis and malocclusion – a cross sectional study of female patients without previous orthodontic treatment. Anthropologischer Anzeiger, 77(4), 269-280. doi: 10.1127/anthranz/2020/1198
Głowacka-Mrotek, I., Tarkowska, M., Leksowski, L., Nowikiewicz, T., & Zegarski, W. (2021). Evaluation of late postural complications in breast cancer patients undergoing breast-conserving therapy in relation to the type of axillary intervention-cross-sectional study. Journal of Clinical Medicine, 10(7). doi: 10.3390/jcm10071432
Godzik, J., Frames, C. W., Smith Hussain, V., Olson, M. C., Kakarla, U. K., Uribe, J. S., . . . Turner, J. D. (2020). Postural Stability and Dynamic Balance in Adult Spinal Deformity: Prospective Pilot Study. World Neurosurgery, 141, e783-e791. doi: 10.1016/j.wneu.2020.06.010
Goel, R., Nakagome, S., Rao, N., Paloski, W. H., Contreras-Vidal, J. L., & Parikh, P. J. (2019). Fronto-Parietal Brain Areas Contribute to the Online Control of Posture during a Continuous Balance Task. Neuroscience, 413, 135-153. doi: 10.1016/j.neuroscience.2019.05.063
Golalizadeh, D., Toopchizadeh, V., Farshbaf-Khalili, A., Salekzamani, Y., Dolatkhah, N., & Pirani, A. (2020). Faulty posture: Prevalence and its relationship with Body Mass Index and Physical Activity among female adolescents. Biomedical Human Kinetics, 12(1), 25-33. doi: 10.2478/bhk-2020-0004
Golalizadeh, D., Toopchizadeh, V., Fasaie, N., & Dolatkhah, N. (2019). Body composition indices in a sample of female adolescents with postural deformity: A case control study. BMC Research Notes, 12(1). doi: 10.1186/s13104-019-4794-y
Goldstein, B., Huang, I., & Bajcsy, R. (2020) Real-time slouch detection and human posture prediction from pressure mat. Vol. 1225 CCIS. Communications in Computer and Information Science (pp. 174-180).
Gollin, M., & Beratto, L. (2017). Weight training exercise and static stretching: A longitudinal study. Medicina dello Sport, 70(3), 307-317. doi: 10.23736/S0025-7826.17.02969-6
Gollin, M., & Beratto, L. (2017). Weight training exercise and static stretching: A longitudinal study. Medicina dello Sport, 70(3), 307-317. doi: 10.23736/S0025-7826.17.02969-6
Gomez-Tames, J., Asai, A., & Hirata, A. (2020). Significant group-level hotspots found in deep brain regions during transcranial direct current stimulation (tDCS): A computational analysis of electric fields. Clinical Neurophysiology, 131(3), 755-765. doi: 10.1016/j.clinph.2019.11.018
Gonçalves, J. S., Moriguchi, C. S., Takekawa, K. S., & Sato, T. D. O. (2019). Effects of work surface and task difficulty on neck–shoulder posture and trapezius activity during a simulated mouse task. International Journal of Occupational Safety and Ergonomics, 25(1), 86-90. doi: 10.1080/10803548.2018.1438960
Gonçalves, J. S., Moriguchi, C. S., Takekawa, K. S., & Sato, T. D. O. (2019). Effects of work surface and task difficulty on neck–shoulder posture and trapezius activity during a simulated mouse task. International Journal of Occupational Safety and Ergonomics, 25(1), 86-90. doi: 10.1080/10803548.2018.1438960
Gonçalves, M. A., Leal, B. E., Lisboa, L. G., Tavares, M. G. S., Yamaguti, W. P., & Paulin, E. (2018). Comparison of diaphragmatic mobility between COPD patients with and without thoracic hyperkyphosis: A cross-sectional study. Jornal Brasileiro de Pneumologia, 44(1), 5-11. doi: 10.1590/s1806-37562016000000248
Gondo, A. A., Kurniawati, E., Maulang, I., & Gondo, A. A. (2020). Relationship between kyphosis index toward balance level in elderly adult. Paper presented at the Journal of Physics: Conference Series.
Gong, H., Sun, L., Yang, R., Pang, J., Chen, B., Qi, R., . . . Zhang, T. M. (2019). Changes of upright body posture in the sagittal plane of men and women occurring with aging - a cross sectional study. BMC Geriatrics, 19(1). doi: 10.1186/s12877-019-1096-0
Gong, L., Ma, H. N., Yi, P., & Tan, M. S. (2021). Flexion Dysfunction of Atlanto-Occipital Joint Associated with Cervical Spondylosis. Orthopaedic Surgery, 13(1), 267-275. doi: 10.1111/os.12928
Gong, Y., Yuan, L., He, M., Yu, M., Zeng, Y., Liu, X., & Chen, Z. (2019). Comparison Between Stable Sagittal Vertebra and First Lordotic Vertebra Instrumentation for Prevention of Distal Junctional Kyphosis in Scheuermann Disease: Systematic Review and Meta-analysis. Clinical Spine Surgery, 32(8), 330-336. doi: 10.1097/BSD.0000000000000792
Gonjo, T., & Olstad, B. H. (2020). Start and turn performances of competitive swimmers in sprint butterfly swimming. Journal of Sports Science and Medicine, 19(4), 727-734.
González-Gálvez, N., Gea-García, G. M., & Marcos-Pardo, P. J. (2019). Effects of exercise programs on kyphosis and lordosis angle: A systematic review and meta-analysis. PLoS ONE, 14(4). doi: 10.1371/journal.pone.0216180
González-Gálvez, N., Marcos-Pardo, P. J., Trejo-Alfaro, H., & Vaquero-Cristóbal, R. (2020). Effect of 9-month Pilates program on sagittal spinal curvatures and hamstring extensibility in adolescents: randomised controlled trial. Scientific Reports, 10(1). doi: 10.1038/s41598-020-66641-2
González-Gálvez, N., Vaquero-Cristóbal, R., & Marcos-Pardo, P. J. (2020). Effect of Pilates Method on muscular trunk endurance and hamstring extensibility in adolescents during twelve weeks training and detraining. Journal of Bodywork and Movement Therapies, 24(2), 11-17. doi: 10.1016/j.jbmt.2020.02.002
González-Gálvez, N., Vaquero-Cristóbal, R., Trejo-Alfaro, H., & Marcos-Pardo, P. J. (2020). Sagittal alignment of the spine and hamstring extensibility with Pilates in adolescents: Protocol for randomized controlled trial. European Journal of Integrative Medicine, 35. doi: 10.1016/j.eujim.2020.101075
Goodarzi, F., Rahnama, L., Karimi, N., Baghi, R., & Jaberzadeh, S. (2018). The Effects of Forward Head Posture on Neck Extensor Muscle Thickness: An Ultrasonographic Study. Journal of Manipulative and Physiological Therapeutics, 41(1), 34-41. doi: 10.1016/j.jmpt.2017.07.012
Goosheh, M., Shafizadegan, Z., Rezaieian, Z. S., Salamehzadeh, F., & Baharlouei, H. (2019). Comparing the immediate effect of chin tuck and turtle exercises on forward head posture: A single blind randomized clinical trial. Polish Annals of Medicine, 26(1), 8-13. doi: 10.29089/2017.17.00036
Gopinath, Y., Seenivasan, S. K., Veeraraghavan, S. N. C., Viswanathan, R., & Govindaraj, M. K. (2018). Effect of gong’s mobilisation versus muscle energy technique on pain and functional ability of shoulder in phase II adhesive capsulitis. Journal of Clinical and Diagnostic Research, 12(9), YC05-YC08. doi: 10.7860/JCDR/2018/34725.12021
Gottipati, P., Stine, R., Ganju, A., & Fatone, S. (2018). The effect of positive sagittal spine balance and reconstruction surgery on standing balance. Gait and Posture, 62, 227-234. doi: 10.1016/j.gaitpost.2018.03.024
Gouveia, J. P., Forte, P., Ribeiro, J., & Coelho, E. (2021). Study of the association between postural misalignments in school students. Symmetry, 13(10). doi: 10.3390/sym13101959
Grabala, P., & Helenius, I. J. (2020). Clinical and Radiological Outcomes of Less Invasive Temporary Internal Distraction Followed by Staged Pedicle Screw Instrumentation in Adolescents with Severe Idiopathic Scoliosis at 2-Year Minimum Follow-Up. World Neurosurgery, 143, e464-e473. doi: 10.1016/j.wneu.2020.07.183
Grabara, M. (2018). The posture of adolescent male handball players: A two-year study. Journal of Back and Musculoskeletal Rehabilitation, 31(1), 183-189. doi: 10.3233/BMR-170792
Grabara, M. (2020). Posture of adolescent volleyball players- A two-year study. Biomedical Human Kinetics, 12(1), 204-211. doi: 10.2478/bhk-2020-0026
Grabara, M. (2021). Spinal curvatures of yoga practitioners compared to control participants-a cross-sectional study. PeerJ, 9. doi: 10.7717/peerj.12185
Gräf, J., Mattes, K., Luedtke, K., & Wollesen, B. (2021). Improved neck posture and reduced neck muscle activity when using a novel camera based workstation for manual precision inspection tasks. Applied Ergonomics, 90. doi: 10.1016/j.apergo.2020.103147
Grahn Kronhed, A. C., Enthoven, P., Spångeus, A., & Willerton, C. (2020). Mindfulness and Modified Medical Yoga as Intervention in Older Women with Osteoporotic Vertebral Fracture. Journal of Alternative and Complementary Medicine, 26(7), 610-619. doi: 10.1089/acm.2019.0450
Gray, K., Dalal, R., Davis Weaver, J., & Randolph, S. (2021). Quantitative measurements of forward head in college-aged students: A conformational study of intra-rater and inter-rater reliability of a novel Posture Measuring Device. Journal of Bodywork and Movement Therapies, 26, 233-237. doi: 10.1016/j.jbmt.2020.12.008
Greiwe, J., Gruenke, J., & Zeiger, J. S. (2021). The impact of mental toughness and postural abnormalities on dysfunctional breathing in athletes. Journal of Asthma. doi: 10.1080/02770903.2021.1871739
Grgić, V. (2007). Cervicogenic headache: Etiopathogenesis, characteristics, diagnosis, differential diagnosis and therapy. Lijecnicki Vjesnik, 129(6-7), 230-236.
Grindle, D. M., Mousavi, S. J., Allaire, B. T., White, A. P., & Anderson, D. E. (2020). Validity of flexicurve and motion capture for measurements of thoracic kyphosis vs standing radiographic measurements. JOR Spine, 3(3). doi: 10.1002/jsp2.1120
Grobelny, B. T., Smith, M., & Perin, N. I. (2020). Failure of Surgery in Idiopathic Spinal Cord Herniation: Case Report and Review of the Literature. World Neurosurgery, 133, 318-323. doi: 10.1016/j.wneu.2019.08.099
Gross, R. H., Wu, Y., Bonthius, D. J., Gross, V., Smith, A., McCrackin, M. A., . . . Yao, H. (2019). Creation of a Porcine Kyphotic Model. Spine Deformity, 7(2), 213-219. doi: 10.1016/j.jspd.2018.07.002
Gu, S. Y., Hwangbo, G., & Lee, J. H. (2016). Relationship between position sense and reposition errors according to the degree of upper crossed syndrome. Journal of Physical Therapy Science, 28(2), 438-441. doi: 10.1589/jpts.28.438
Guarda-Nardini, L., Cadorin, C., Frizziero, A., Masiero, S., & Manfredini, D. (2017). Interrelationship between temporomandibular joint osteoarthritis (OA) and cervical spine pain: Effects of intra-articular injection with hyaluronic acid. Cranio - Journal of Craniomandibular Practice, 35(5), 276-282. doi: 10.1080/08869634.2016.1232788
Guevara, C., Jadán-Guerrero, J., Bonilla-Jurado, D., Salvador-Ullauri, L., Acosta-Vargas, P., Calle-Jimenez, T., & Lara-Alvarez, P. (2020) Fuzzy model for back posture correction during the walk. Vol. 959. Advances in Intelligent Systems and Computing (pp. 299-305).
Güleç, A., Albayrak, I., Erdur, Ö., Öztürk, K., & Levendoglu, F. (2021). Effect of swallowing rehabilitation using traditional therapy, kinesiology taping and neuromuscular electrical stimulation on dysphagia in post-stroke patients: A randomized clinical trial. Clinical Neurology and Neurosurgery, 211. doi: 10.1016/j.clineuro.2021.107020
Gulpinar, D., Ozer, S. T., & Yesilyaprak, S. S. (2019). Effects of rigid and kinesio taping on shoulder rotation motions, posterior shoulder tightness, and posture in overhead athletes: A randomized controlled trial. Journal of Sport Rehabilitation, 28(3), 256-265. doi: 10.1123/jsr.2017-0047
Gunay Ucurum, S., Altas, E. U., & Ozer Kaya, D. (2020). Comparison of the spinal characteristics, postural stability and quality of life in women with and without osteoporosis. Journal of Orthopaedic Science, 25(6), 960-965. doi: 10.1016/j.jos.2019.12.015
Guo, Q. (2020). Detection of head raising rate of students in classroom based on head posture recognition. Traitement du Signal, 37(5), 823-830. doi: 10.18280/ts.370515
Gupta, R., Saini, D., & Mishra, S. (2020). Posture detection using deep learning for time series data. Paper presented at the Proceedings of the 3rd International Conference on Smart Systems and Inventive Technology, ICSSIT 2020.
Gupta, S., Tarannum, F., Gupta, N., Upadhyay, M., & Abdullah, A. (2017). Effect of head posture on tooth contacts in dentate and complete denture wearers using computerized occlusal analysis system. Journal of Indian Prosthodontist Society, 17(3), 250-254. doi: 10.4103/jips.jips_321_16
Ha, S. Y., & Sung, Y. H. (2020). A temporary forward head posture decreases function of cervical proprioception. Journal of Exercise Rehabilitation, 16(2), 168-174. doi: 10.12965/jer.2040106.053
Ha, S. Y., & Sung, Y. H. (2021). The Effect of Scapular Strengthening Exercise using Elastic Band on Balance and Quality of Life in the Old People. Journal of Exercise Rehabilitation, 17(3), 214-219. doi: 10.12965/jer.2142222.111
Haddadi Esfahani, N., Dommerholt, J., & Sadat Rezaeian, Z. (2021). Core muscles endurance in sedentary staffs with and without nonspecific chronic low back: A cross-sectional study. Muscles, Ligaments and Tendons Journal, 11(1), 136-150. doi: 10.32098/mltj.01.2021.15
Haddas, R., Kisinde, S., Mar, D., & Lieberman, I. (2020). Does improved radiographic alignment truly enhance dynamic functional balance? Spine Deformity, 8(4), 685-694. doi: 10.1007/s43390-020-00089-2
Haddas, R., Kisinde, S., Mar, D., & Lieberman, I. (2021) Does improved radiographic alignment truly enhance dynamic functional balance? : Vol. 280. Studies in Health Technology and Informatics (pp. 46-52).
Haeusler, M., Grunstra, N. D. S., Martin, R. D., Krenn, V. A., Fornai, C., & Webb, N. M. (2021). The obstetrical dilemma hypothesis: there's life in the old dog yet. Biological Reviews, 96(5), 2031-2057. doi: 10.1111/brv.12744
Hajihosseini, E., Norasteh, A., Shamsi, A., Daneshmandi, H., & Shahheidari, S. (2016). Effects of strengthening, stretching and comprehensive exercise program on the strength and range of motion of the shoulder girdle muscles in upper crossed syndrome. Medicina dello Sport, 69(1), 24-40.
Halanski, M. A., Hanna, R., Bernatz, J., Twedt, M., Sund, S., Patterson, K., . . . Hasley, B. P. (2021). Sagittal plane deformities in children with sma2 following posterior spinal instrumentation. Children, 8(8). doi: 10.3390/children8080703
Halanski, M. A., Hildahl, B., Amundson, L. A., Leiferman, E., Gendron-Fitzpatrick, A., Chaudhary, R., . . . Crenshaw, T. D. (2018). Maternal diets deficient in Vitamin D increase the risk of kyphosis in offspring a novel kyphotic porcine model. Journal of Bone and Joint Surgery - American Volume, 100(5), 406-415. doi: 10.2106/JBJS.17.00182
Hallgren, R. C., & Rowan, J. J. (2019). Magnetic resonance imaging parameters selected for optimal visualization of the occipitoatlantal interspace. Journal of the American Osteopathic Association, 119(3), 173-182. doi: 10.7556/jaoa.2019.028
Hallgren, R. C., & Rowan, J. J. (2020). Implied evidence of the functional role of the rectus capitis posterior muscles. Journal of the American Osteopathic Association, 120(6), 395-403. doi: 10.7556/jaoa.2020.061
Hallgren, R. C., & Rowan, J. J. (2021). Assessment of potential strain injury to rectus capitis posterior minor muscles during whiplash type distortions of the cervical spine. Journal of Osteopathic Medicine, 121(9), 747-753. doi: 10.1515/jom-2021-0094
Hamzelouei, R., Khaghani, A., & Azadinia, F. (2021). Immediate effect of forward head rounded shoulder posture corrective orthosis on craniovertebral and protraction-retraction angles. Koomesh, 23(3), 365-371. doi: 10.29252/koomesh.23.3.365
Hamzelouei, R., Khaghani, A., & Azadinia, F. (2021). Immediate effect of forward head rounded shoulder posture corrective orthosis on craniovertebral and protraction-retraction angles. Koomesh, 23(3), 365-371. doi: 10.29252/koomesh.23.3.365
Han, H., Jang, H., & Yoon, S. W. (2019). Driver Head Posture Monitoring using MEMS Magnetometer and Neural Network for Long-distance Driving Fatigue Analysis. Paper presented at the Proceedings of IEEE Sensors.
Han, H., Jang, H., & Yoon, S. W. (2020). Novel Wearable Monitoring System of Forward Head Posture Assisted by Magnet-Magnetometer Pair and Machine Learning. IEEE Sensors Journal, 20(7), 3838-3848. doi: 10.1109/JSEN.2019.2959817
Han, J. W., Kim, K. H., Bae, T. S., & Blaikie, K. (2018). Biomechanical Analysis of Chin Tuck Exercise with a Subject-Specific Neck Model for the Forward Headed. International Journal of Precision Engineering and Manufacturing, 19(4), 587-592. doi: 10.1007/s12541-018-0071-6
Handa, Y., Okada, K., & Takasaki, H. (2021). Lumbar roll usage while sitting reduces the forward head posture in healthy individuals: A systematic review with meta-analysis. International Journal of Environmental Research and Public Health, 18(10). doi: 10.3390/ijerph18105171
Hannan, A. L., Harders, M. P., Hing, W., Climstein, M., Coombes, J. S., & Furness, J. (2019). Impact of wearable physical activity monitoring devices with exercise prescription or advice in the maintenance phase of cardiac rehabilitation: Systematic review and meta-analysis. BMC Sports Science, Medicine and Rehabilitation, 11(1). doi: 10.1186/s13102-019-0126-8
Hannink, E., Barker, K., & Dawes, H. (2018). O 071 – The intra-rater and inter-rater reliability of a method measuring the sagittal curvature of the spine using surface topography. Gait and Posture, 65, 146-147. doi: 10.1016/j.gaitpost.2018.06.084
Hannink, E., Shannon, T., Barker, K. L., & Dawes, H. (2020). The reliability and reproducibility of sagittal spinal curvature measurement using the Microsoft Kinect V2. Journal of Back and Musculoskeletal Rehabilitation, 33(2), 295-301. doi: 10.3233/BMR-191554
Hanphitakphong, P., Thawinchai, N., & Poomsalood, S. (2021). Effect of prolonged continuous smartphone gaming on upper body postures and fatigue of the neck muscles in school students aged between 10-18 years. Cogent Engineering, 8(1). doi: 10.1080/23311916.2021.1890368
Hanson, J. H., Ostrem, J. D., & Davies, B. L. (2019). Effect of Kinesiology Taping on Upper Torso Mobility and Shoulder Pain and Disability in US Masters National Championship Swimmers: An Exploratory Study. Journal of Manipulative and Physiological Therapeutics, 42(4), 247-253. doi: 10.1016/j.jmpt.2018.11.009
Hanuszkiewicz, J. M., Woźniewski, M., & Malicka, I. (2020). The relationship between sagittal spinal curvatures and isokinetic trunk muscle endurance after aquatic exercise training in survivors of breast cancer. Acta of Bioengineering and Biomechanics, 22(1). doi: 10.37190/ABB-01466-2019-03
Harding, A. T., Weeks, B. K., Lambert, C., Watson, S. L., Weis, L. J., & Beck, B. R. (2020). A Comparison of Bone-Targeted Exercise Strategies to Reduce Fracture Risk in Middle-Aged and Older Men with Osteopenia and Osteoporosis: LIFTMOR-M Semi-Randomized Controlled Trial. Journal of Bone and Mineral Research, 35(8), 1404-1414. doi: 10.1002/jbmr.4008
Harding, A. T., Weeks, B. K., Lambert, C., Watson, S. L., Weis, L. J., & Beck, B. R. (2021). Exploring thoracic kyphosis and incident fracture from vertebral morphology with high-intensity exercise in middle-aged and older men with osteopenia and osteoporosis: a secondary analysis of the LIFTMOR-M trial. Osteoporosis International, 32(3), 451-465. doi: 10.1007/s00198-020-05583-x
Harding, A. T., Weeks, B. K., Watson, S. L., & Beck, B. R. (2017). The LIFTMOR-M (Lifting Intervention for Training Muscle and Osteoporosis Rehabilitation for Men) trial: Protocol for a semirandomised controlled trial of supervised targeted exercise to reduce risk of osteoporotic fracture in older men with low bone mass. BMJ Open, 7(6). doi: 10.1136/bmjopen-2016-014951
Haws, B. E., Khechen, B., Bawa, M. S., Patel, D. V., Bawa, H. S., Bohl, D. D., . . . Singh, K. (2019). The Patient-Reported Outcomes Measurement Information System in spine surgery: A systematic review. Journal of Neurosurgery: Spine, 30(3), 405-413. doi: 10.3171/2018.8.SPINE18608
Hayden, A. M., Hayes, A. M., Brechbuhler, J. L., Israel, H., & Place, H. M. (2018). The effect of pelvic motion on spinopelvic parameters. Spine Journal, 18(1), 173-178. doi: 10.1016/j.spinee.2017.08.234
Hébert-Losier, K., & Abd Rahman, F. (2018). Reliability of postural measures in elite badminton players using Posture Pro 8. Physiotherapy Theory and Practice, 34(6), 483-494. doi: 10.1080/09593985.2017.1420117
Heidari, R. S., Sahebozamani, M., & Karimi Afshar, F. (2018). Comparison of the effects of 8 weeks of core stability exercise on ball and sling exercise on the quality of life and pain in the female with non-specific chronic low back pain (NSLBP). Journal of Zanjan University of Medical Sciences and Health Services, 26(117), 44-56.
Heidsieck, C., Gajny, L., Travert, C., Lazennec, J. Y., & Skalli, W. (2021). Effect of postural alignment alteration with age on vertebral strength. Osteoporosis International. doi: 10.1007/s00198-021-06093-0
Hell, A. K., Kühnle, I., Lorenz, H. M., Braunschweig, L., Lüders, K. A., Bock, H. C., . . . Tsaknakis, K. (2020). Spinal deformities after childhood tumors. Cancers, 12(12), 1-12. doi: 10.3390/cancers12123555
Heneghan, N. R., Lokhaug, S. M., Tyros, I., Longvastøl, S., & Rushton, A. (2020). Clinical reasoning framework for thoracic spine exercise prescription in sport: A systematic review and narrative synthesis. BMJ Open Sport and Exercise Medicine, 6(1). doi: 10.1136/bmjsem-2019-000713
Heneghan, N. R., Smith, R., Tyros, I., Falla, D., & Rushton, A. (2018). Thoracic dysfunction in whiplash associated disorders: A systematic review. PLoS ONE, 13(3). doi: 10.1371/journal.pone.0194235
Hennemann, S., & De Abreu, M. R. (2021). Degenerative Lumbar Spinal Stenosis. Revista Brasileira de Ortopedia, 56(1), 9-17. doi: 10.1055/s-0040-1712490
Heo, D. H., Jang, J. W., Lee, D. C., & Park, C. K. (2020). Is it sufficient to treat adult lumbar spinal deformity using anterior lumbar interbody fusion with percutaneous pedicle screw fixation? Journal of Clinical Neuroscience, 81, 210-219. doi: 10.1016/j.jocn.2020.09.047
Heredia-Rizo, A. M., Petersen, K. K., Arendt-Nielsen, L., & Madeleine, P. (2020). Eccentric training changes the pressure pain and stiffness maps of the upper trapezius in females with chronic neck-shoulder pain: A preliminary study. Pain Medicine (United States), 21(9), 1936-1946. doi: 10.1093/PM/PNZ360
Hershkovich, O., D'Souza, A., Rushton, P. R. P., Onosi, I. S., Yoon, W. W., & Grevitt, M. P. (2020). Essential lordosis revisited. Bone and Joint Journal, 102 B(4), 513-518. doi: 10.1302/0301-620X.102B4.BJJ-2019-1069.R1
Hesby, B. B., Hartvigsen, J., Rasmussen, H., & Kjaer, P. (2019). Electronic measures of movement impairment, repositioning, and posture in people with and without neck pain - A systematic review. Systematic Reviews, 8(1). doi: 10.1186/s13643-019-1125-2
Hey, H. W. D., Wong, G. C., Chan, C. X., Lau, L. L., Kumar, N., Thambiah, J. S., . . . Wong, H. K. (2017). Reproducibility of sagittal radiographic parameters in adolescent idiopathic scoliosis—a guide to reference values using serial imaging. Spine Journal, 17(6), 830-836. doi: 10.1016/j.spinee.2017.01.001
Heydari, R., Aminian-Far, A., & Hedayati, R. (2015). A comparative study of the effect of stabilization exercises and taping on forward head posture correction. Koomesh, 16(3), 301-311.
Heyward, O. W., Vegter, R. J. K., De Groot, S., & Van Der Woude, L. H. V. (2017). Shoulder complaints in wheelchair athletes: A systematic review. PLoS ONE, 12(11). doi: 10.1371/journal.pone.0188410
Hida, M., Wada, C., Imai, R., Kitagawa, K., Okamatsu, S., Ohnishi, T., & Kawashima, S. (2020). Spinal postural alignment measurements using markerless digital photography. Journal of Orthopaedic Surgery, 28(3). doi: 10.1177/2309499020960834
Higuchi, R., Komatsu, A., Iida, J., Iwami, T., & Shimada, Y. (2019). Construction and validation under dynamic conditions of a novel thoracolumbar spine model with defined muscle paths using the wrapping method. Journal of Biomechanical Science and Engineering, 14(1). doi: 10.1299/jbse.18-00432
Hilton, N., & Solis-Moya, A. (2018). Respiratory muscle training for cystic fibrosis. Cochrane Database of Systematic Reviews, 2018(5). doi: 10.1002/14651858.CD006112.pub4
Hira, K., Nagata, K., Hashizume, H., Asai, Y., Oka, H., Tsutsui, S., . . . Yamada, H. (2021). Relationship of sagittal spinal alignment with low back pain and physical performance in the general population. Scientific Reports, 11(1). doi: 10.1038/s41598-021-00116-w
Hiyama, A., Katoh, H., Sakai, D., Tanaka, M., Sato, M., & Watanabe, M. (2019). The correlation analysis between sagittal alignment and cross-sectional area of paraspinal muscle in patients with lumbar spinal stenosis and degenerative spondylolisthesis. BMC Musculoskeletal Disorders, 20(1). doi: 10.1186/s12891-019-2733-7
Hlavenka, T. M., Christner, V. F. K., & Gregory, D. E. (2017). Neck posture during lifting and its effect on trunk muscle activation and lumbar spine posture. Applied Ergonomics, 62, 28-33. doi: 10.1016/j.apergo.2017.02.006
Hmida, J., Hilberg, T., Krüger, S., Jansen, T. R., Goldmann, G., Oldenburg, J., . . . Strauss, A. C. (2021). Changes of static and dynamic spine alignment in patients with severe haemophilia. Haemophilia, 27(6), e721-e729. doi: 10.1111/hae.14406
Hodgins, B., Pillet, S., Landry, N., & Ward, B. J. (2019). A plant-derived VLP influenza vaccine elicits a balanced immune response even in very old mice with co-morbidities. PLoS ONE, 14(1). doi: 10.1371/journal.pone.0210009
Hofste, A., Soer, R., Hermens, H. J., Wagner, H., Oosterveld, F. G. J., Wolff, A. P., & Groen, G. J. (2020). Inconsistent descriptions of lumbar multifidus morphology: A scoping review. BMC Musculoskeletal Disorders, 21(1). doi: 10.1186/s12891-020-03257-7
Hoke, M., Omar, N. B., Amburgy, J. W., Self, D. M., Schnell, A., Morgan, S., . . . Chambers, M. R. (2020). Impact of exercise on bone mineral density, fall prevention, and vertebral fragility fractures in postmenopausal osteoporotic women. Journal of Clinical Neuroscience, 76, 261-263. doi: 10.1016/j.jocn.2020.04.040
Holland, T., Babyar, S., Carroll, B., Hunt, S., Sheeleigh Albright, K., & Wnukowski, M. (2020). A preliminary study of the influence of sagittal plane neck alignment on mylohyoid activity during oropharyngeal swallowing: A surface electromyographic analysis. Cranio - Journal of Craniomandibular Practice, 38(1), 43-49. doi: 10.1080/08869634.2018.1480149
Holt, C. J., McKay, C. D., Truong, L. K., Le, C. Y., Gross, D. P., & Whittaker, J. L. (2020). Sticking to it: A scoping review of adherence to exercise therapy interventions in children and adolescents with musculoskeletal conditions. Journal of Orthopaedic and Sports Physical Therapy, 50(9), 503-515. doi: 10.2519/jospt.2020.9715
Hong, S., & Lee, G. (2021). Effects of a low back exercise program on low back pain patients’ lumbar lordotic angle, abdominal muscle power, and pain. Journal of Human Sport and Exercise, 16(2), 456-462. doi: 10.14198/jhse.2021.162.19
Hong, S. W., Lee, J. K., & Kang, J. H. (2019). Relationship among Cervical Spine Degeneration, Head and Neck postures, and Myofascial Pain in Masticatory and Cervical Muscles in Elderly with Temporomandibular Disorder. Archives of Gerontology and Geriatrics, 81, 119-128. doi: 10.1016/j.archger.2018.12.004
Hong, S. W., Park, K. T., Chung, Y. S., Choi, Y. J., & Kang, J. H. (2021). Bone mineral density, cervical spine degeneration, head and neck posture, and neck pain in the post-menopausal females: A pilot study. PLoS ONE, 16(9 September). doi: 10.1371/journal.pone.0257735
Hopper, L., Chan, C., Wijsman, S., Ackland, T., Visentin, P., & Alderson, J. (2017). Torso and bowing arm three-dimensional joint kinematics of elite cellists: Clinical and pedagogical implications for practice. Medical Problems of Performing Artists, 32(2), 85-93. doi: 10.21091/mppa.2017.2015
Horn, S. R., Poorman, G. W., Tishelman, J. C., Bortz, C. A., Segreto, F. A., Moon, J. Y., . . . Passias, P. G. (2019). Trends in Treatment of Scheuermann Kyphosis: A Study of 1,070 Cases From 2003 to 2012. Spine Deformity, 7(1), 100-106. doi: 10.1016/j.jspd.2018.06.004
Hossam, A., Amin, F. S., & Abutaleb, E. E. (2021). Effect of whole-body vibration on craniovertebral angle and balance control in forward head posture: Single-blinded randomized controlled trial. Fizjoterapia Polska, 21(1), 98-104.
Hosseinabadi, M., Kamyab, M., Azadinia, F., & Sarrafzadeh, J. (2019). The effect of spinal orthosis on trunk muscle force control in hyperkyphotic elderly. Tehran University Medical Journal, 77(3), 179-185.
Hosseinabadi, M., Kamyab, M., Azadinia, F., & Sarrafzadeh, J. (2020). Effect of a Spinomed orthosis on balance performance, spinal alignment, joint position sense and back muscle endurance in elderly people with hyperkyphotic posture: A randomized controlled trial. Prosthetics and Orthotics International, 44(4), 234-244. doi: 10.1177/0309364620923816
Hourset, M., Esclassan, R., Destruhaut, F., Dufour-Machuret, J., & Hennequin, A. (2019). Odontology and physiotherapy: Cranio-cervical posture, TMD and postural neck pains. Kinesitherapie, 19(214), 3-11. doi: 10.1016/j.kine.2019.05.009
Hsu, S. H., Pion-Tonachini, L., Palmer, J., Miyakoshi, M., Makeig, S., & Jung, T. P. (2018). Modeling brain dynamic state changes with adaptive mixture independent component analysis. NeuroImage, 183, 47-61. doi: 10.1016/j.neuroimage.2018.08.001
Hu, Q., Tang, X., & Tang, W. (2020). A Smart Chair Sitting Posture Recognition System Using Flex Sensors and FPGA Implemented Artificial Neural Network. IEEE Sensors Journal, 20(14), 8007-8016. doi: 10.1109/JSEN.2020.2980207
Hu, S., Belcaro, G., Cesarone, M. R., Feragalli, B., Cotellese, R., Dugall, M., . . . Riva, A. (2021). A sport cream (Harpago-Boswellia-ginger-escin) for localized neck/shoulder pain. Minerva Medica, 112(2), 255-260. doi: 10.23736/S0026-4806.20.06819-6
Hu, Z., Man, G. C. W., Yeung, K. H., Cheung, W. H., Chu, W. C. W., Law, S. W., . . . Cheng, J. C. Y. (2020). 2020 Young Investigator Award Winner: Age- A nd Sex-related Normative Value of Whole-body Sagittal Alignment Based on 584 Asymptomatic Chinese Adult Population from Age 20 to 89. Spine, 45(2), 79-87. doi: 10.1097/BRS.0000000000003187
Hu, Z., Man, G. C. W., Yeung, K. H., Cheung, W. H., Chu, W. C. W., Law, S. W., . . . Cheng, J. C. Y. (2021) Age-and gender-related normative value of whole-body sagittal alignment based on 584 asymptomatic Chinese adult population from age 20 to 89. Vol. 280. Studies in Health Technology and Informatics (pp. 66-71).
Huang, T., Ding, H. M., & Tseng, Y. L. (2021). Event-Related Phase-Amplitude Coupling during Working Memory of Musical Chords. IEEE Access, 9, 102649-102662. doi: 10.1109/ACCESS.2021.3097774
Huang, Y. H., Fang, I. Y., & Kuo, Y. L. (2021). The influence of nordic walking on spinal posture, physical function, and back pain in community-dwelling older adults: A pilot study. Healthcare (Switzerland), 9(10). doi: 10.3390/healthcare9101303
Huber, D., Grafetstätter, C., Proßegger, J., Pichler, C., Wöll, E., Fischer, M., . . . Hartl, A. (2019). Green exercise and mg-ca-SO4 thermal balneotherapy for the treatment of non-specific chronic low back pain: A randomized controlled clinical trial. BMC Musculoskeletal Disorders, 20(1). doi: 10.1186/s12891-019-2582-4
Hughes, M. J., Sapey, E., & Stockley, R. (2019). Neutrophil phenotypes in chronic lung disease. Expert Review of Respiratory Medicine, 13(10), 951-967. doi: 10.1080/17476348.2019.1654377
Hunter, D. J., Rivett, D. A., McKeirnan, S., Smith, L., & Snodgrass, S. J. (2020). Relationship between Shoulder Impingement Syndrome and Thoracic Posture. Physical Therapy, 100(4), 677-686. doi: 10.1093/ptj/pzz182
Hunter, D. J., Rivett, D. A., McKiernan, S., Weerasekara, I., & Snodgrass, S. J. (2018). Is the inclinometer a valid measure of thoracic kyphosis? A cross-sectional study. Brazilian Journal of Physical Therapy, 22(4), 310-317. doi: 10.1016/j.bjpt.2018.02.005
Huppert, F., Betz, W., Maurer-Grubinger, C., Holzgreve, F., Fraeulin, L., Filmann, N., . . . Ohlendorf, D. (2021). Influence of design of dentist’s chairs on body posture for dentists with different working experience. BMC Musculoskeletal Disorders, 22(1). doi: 10.1186/s12891-021-04334-1
Huq, S., Ehresman, J., Cottrill, E., Ahmed, A. K., Pennington, Z., Westbroek, E. M., & Sciubba, D. M. (2020). Treatment approaches for Scheuermann kyphosis: A systematic review of historic and current management. Journal of Neurosurgery: Spine, 32(2), 235-247. doi: 10.3171/2019.8.SPINE19500
Hürer, C., Angln, E., & Tüzün, E. H. (2021). Effectiveness of clinical Pilates and home exercises in sagittal cervical disorientation: Randomized controlled study. Journal of Comparative Effectiveness Research, 10(5), 365-380. doi: 10.2217/cer-2020-0186
Hussain, A., Farrukh, H., Gulzar, A., Naheed, K., Mishap, H. F., & Arif, Z. (2021). Ocular, medical and psychological effects in medical students who use smart phones. Pakistan Journal of Medical and Health Sciences, 15(2), 443-445.
Hussain, I., Winston, G., Goldberg, J., Curri, C., Williams, N., Chazen, J., . . . Baaj, A. (2019). Impact of imaging modality, age, and gender on craniocervical junction angles in adults without structural pathology. Journal of Craniovertebral Junction and Spine, 10(4), 240-246. doi: 10.4103/jcvjs.JCVJS_125_19
Hutcheson, K., McMillan, H., Warneke, C., Porsche, C., Savage, K., Buoy, S., . . . Fuller, C. (2021). Manual Therapy for Fibrosis-Related Late Effect Dysphagia in head and neck cancer survivors: The pilot MANTLE trial. BMJ Open, 11(8). doi: 10.1136/bmjopen-2020-047830
Hvedstrup, J., Kolding, L. T., Younis, S., Ashina, M., & Schytz, H. W. (2020). Ictal neck pain investigated in the interictal state – a search for the origin of pain. Cephalalgia, 40(6), 614-624. doi: 10.1177/0333102419896369
Hwan Kim, Y., & So, W. Y. (2019). Effects of Rehabilitation in Bankart Lesion in Non-Athletes: A report of three cases. Open Medicine (Poland), 14(1), 369-375. doi: 10.1515/med-2019-0037
Hwang, J., Syamala, K. R., Ailneni, R. C., & Kim, J. H. (2018). Effects of chair support on biomechanical exposures on the neck during mobile phone use. Paper presented at the Proceedings of the Human Factors and Ergonomics Society.
Hwang, U. J., Kwon, O. Y., Yi, C. H., Jeon, H. S., Weon, J. H., & Ha, S. M. (2017). Predictors of upper trapezius pain with myofascial trigger points in food service workers: The STROBE study. Medicine (United States), 96(26). doi: 10.1097/MD.0000000000007252
Hyeong, J., Roh, J., & Kim, S. (2018). Development of flexion mechanism for a chair backrest to actively support the human spine. Transactions of the Korean Society of Mechanical Engineers, A, 42(11), 1035-1042. doi: 10.3795/KSME-A.2018.42.11.1035
Iacob, S. M. P., Chisnoiu, A. M. P., Lascu, L. M. P., Berar, A. M. P., Studnicska, D. M., & Fluerasu, M. I. P. (2020). Is PostureScreen® Mobile app an accurate tool for dentists to evaluate the correlation between malocclusion and posture? Cranio - Journal of Craniomandibular Practice, 38(4), 233-239. doi: 10.1080/08869634.2018.1512197
Iaroshevskyi, O. A., Morozova, O. G., Logvinenko, A. V., & Lypynska, Y. V. (2019). Non-pharmacological treatment of chronic neck-shoulder myofascial pain in patients with forward head posture. Wiadomosci lekarskie (Warsaw, Poland : 1960), 72(1), 84-88.
Ibrahimi, M., Paternò, L., Ricotti, L., & Menciassi, A. (2021). A layer jamming actuator for tunable stiffness and shape-changing devices. Soft Robotics, 8(1), 85-96. doi: 10.1089/soro.2019.0182
Ignasiak, D. (2020). A novel method for prediction of postoperative global sagittal alignment based on full-body musculoskeletal modeling and posture optimization. Journal of Biomechanics, 102. doi: 10.1016/j.jbiomech.2019.109324
Ignasiak, D., Peteler, T., Fekete, T. F., Haschtmann, D., & Ferguson, S. J. (2018). The influence of spinal fusion length on proximal junction biomechanics: a parametric computational study. European Spine Journal, 27(9), 2262-2271. doi: 10.1007/s00586-018-5700-3
Ignasiak, D., Rüeger, A., Sperr, R., & Ferguson, S. J. (2018). Thoracolumbar spine loading associated with kinematics of the young and the elderly during activities of daily living. Journal of Biomechanics, 70, 175-184. doi: 10.1016/j.jbiomech.2017.11.033
Ignasiak, D., Valenzuela, W., Reyes, M., & Ferguson, S. J. (2018). The effect of muscle ageing and sarcopenia on spinal segmental loads. European Spine Journal, 27(10), 2650-2659. doi: 10.1007/s00586-018-5729-3
Iguchi, S., Inoue-Hirakawa, T., Nojima, I., Noguchi, T., & Sugiura, H. (2021). Relationships between stress urinary incontinence and trunk muscle mass or spinal alignment in older women. LUTS: Lower Urinary Tract Symptoms. doi: 10.1111/luts.12403
Iida, T., Katayanagi, J., Ato, A., Matsumoto, K., Hayamizu, A., Furukawa, H., . . . Ozeki, S. (2021). Performance of forward roll maneuvers following corrective spinal fusion for idiopathic scoliosis patients. Revue de Chirurgie Orthopedique et Traumatologique. doi: 10.1016/j.rcot.2021.08.003
Iida, T., Katayanagi, J., Ato, A., Matsumoto, K., Hayamizu, A., Furukawa, H., . . . Ozeki, S. (2021). Performance of Forward Roll Maneuvers Following Corrective Spinal Fusion for Idiopathic Scoliosis Patients. Orthopaedics and Traumatology: Surgery and Research. doi: 10.1016/j.otsr.2021.103034
İKi̇Nci̇Keleş, A., & Uzun Şahin, C. (2021). Exposure to electromagnetic field, cell phone use behaviors, SAR values, and changes in health following exposure in adolescent university students. Arquivos de Neuro-Psiquiatria, 79(2), 139-148. doi: 10.1590/0004-282X-ANP-2020-0283
Ilyoung, Y., Minhyeok, K., & Jaeseop, O. (2018). The effects of posterior shoulder stretch on rotator cuff strength ratio in adolescent baseball players with scapular dyskinesis: A randomized controlled trial. Isokinetics and Exercise Science, 26(1), 63-71. doi: 10.3233/IES-172176
Imagama, S., Ando, K., Kobayashi, K., Machino, M., Tanaka, S., Morozumi, M., . . . Hasegawa, Y. (2019). Multivariate analysis of factors related to the absence of musculoskeletal degenerative disease in middle-aged and older people. Geriatrics and Gerontology International, 19(11), 1141-1146. doi: 10.1111/ggi.13786
Imagama, S., Ando, K., Kobayashi, K., Machino, M., Tanaka, S., Morozumi, M., . . . Hasegawa, Y. (2020). Impact of pelvic incidence on lumbar osteophyte formation and disc degeneration in middle-aged and elderly people in a prospective cross-sectional cohort. European Spine Journal, 29(9), 2262-2271. doi: 10.1007/s00586-019-06204-w
Imagama, S., Ando, K., Kobayashi, K., Seki, T., Hamada, T., Machino, M., . . . Hasegawa, Y. (2019). The Relationship between Neuropathic Pain and Spinal Alignment: Independent Risk Factors for Low Quality of Life in Middle-Aged and Elderly People. Spine, 44(19), E1130-E1135. doi: 10.1097/BRS.0000000000003073
Imagama, S., Ando, K., Kobayashi, K., Seki, T., Hamada, T., Machino, M., . . . Hasegawa, Y. (2020). Impact of comorbidity rates of lumbar spondylosis, knee osteoarthritis, and osteoporosis on physical QOL and risk factors for poor physical QOL in middle-aged and elderly people. Modern Rheumatology, 30(2), 402-409. doi: 10.1080/14397595.2019.1601839
In, T. S., Jung, J. H., Jung, K. S., & Cho, H. Y. (2021). Spinal and pelvic alignment of sitting posture associated with smartphone use in adolescents with low back pain. International Journal of Environmental Research and Public Health, 18(16). doi: 10.3390/ijerph18168369
In, T. S., Yu, S. M., & Jang, S. H. (2019). The effects of force that pushes forward lumbar region on sagittal spinal alignment when wearing backpack. International Journal of Environmental Research and Public Health, 16(19). doi: 10.3390/ijerph16193643
Inada, E., Saitoh, I., Kaihara, Y., & Yamasaki, Y. (2021). Factors related to mouth-breathing syndrome and the influence of an incompetent lip seal on facial soft tissue form in children. Pediatric Dental Journal, 31(1), 1-10. doi: 10.1016/j.pdj.2020.10.002
Ingall, E. M., Michalski, M. P., Joo, P., DiGiovanni, C. W., Thordarson, D. B., & Kwon, J. Y. (2021). The Ischemic toe following forefoot surgery: A review of current practices and a proposed approach for management. Foot and Ankle Surgery, 27(7), 723-729. doi: 10.1016/j.fas.2020.09.015
Inose, H., Hirai, T., Yoshii, T., Kimura, A., Takeshita, K., Inoue, H., . . . Okawa, A. (2021). Predictors associated with neurological recovery after anterior decompression with fusion for degenerative cervical myelopathy. BMC Surgery, 21(1). doi: 10.1186/s12893-021-01147-w
Inose, H., Yoshii, T., Kimura, A., Takeshita, K., Inoue, H., Maekawa, A., . . . Okawa, A. (2021). Factors Negatively Influencing Postoperative Improvement after Laminoplasty in Degenerative Cervical Myelopathy. Clinical Spine Surgery. doi: 10.1097/BSD.0000000000001207
Inoue, T., Ito, K., Ando, K., Kobayashi, K., Nakashima, H., Katayama, Y., . . . Imagama, S. (2020). Age-related changes in upper and lower cervical alignment and range of motion: normative data of 600 asymptomatic individuals. European Spine Journal, 29(9), 2378-2383. doi: 10.1007/s00586-020-06547-9
Inzelberg, L., David-Pur, M., Gur, E., & Hanein, Y. (2020). Multi-channel electromyography-based mapping of spontaneous smiles. Journal of Neural Engineering, 17(2). doi: 10.1088/1741-2552/ab7c18
Iona, T., Scarfone, R., Palumbo, A., Iocco, M., & Ammendolia, A. (2019). Is cardio-fitness multi-planar exercise really useful to train? Gazzetta Medica Italiana Archivio per le Scienze Mediche, 178(5), 256-262. doi: 10.23736/S0393-3660.18.03822-6
Ionite, C., & Condurache, I. (2020). A comparative analysis of the software used in the labor market vs the educational software of posturology used in the training of physiotherapy. Paper presented at the eLearning and Software for Education Conference.
Ionite, C., Rotariu, M., Ilea, M., & Rata, G. (2019). Comparative study of kinetic protocols for evaluating the influence of pubis osteitis on football players. Paper presented at the eLearning and Software for Education Conference.
Iqbal, Z. A., Alghadir, A. H., & Anwer, S. (2021). Efficacy of Deep Cervical Flexor Muscle Training on Neck Pain, Functional Disability, and Muscle Endurance in School Teachers: A Clinical Trial. BioMed Research International, 2021. doi: 10.1155/2021/7190808
Irandoust, K., Taheri, M., & Shavikloo, J. (2018). The effect of water-based aerobic training on the dynamic balance and walking speed of obese elderly men with low back pain. Sleep and Hypnosis, 20(3), 233-240. doi: 10.5350/Sleep.Hypn.2017.19.0155
Irshad, N., Raza, S., Moiz, J. A., Mujaddadi, A., & Bhati, P. (2021). Electromyographic analysis of upper trapezius, abductor pollicis longus and abductor pollicis brevis during smartphone use in different positions among young male and female subjects. International Journal of Adolescent Medicine and Health, 33(5). doi: 10.1515/ijamh-2018-0276
Isaikin, A. I., Isaikina, O. Y., Shadyzheva, T. I., Shor, Y. M., & Kachanovsky, M. S. (2019). Back pain and osteoporosis. Nevrologiya, Neiropsikhiatriya, Psikhosomatika, 11(3), 63-68. doi: 10.14412/2074-2711-2019-3-63-68
Ishac, K., & Suzuki, K. (2018). Lifechair: A conductive fabric sensor-based smart cushion for actively shaping sitting posture. Sensors (Switzerland), 18(7). doi: 10.3390/s18072261
Ishihara, Y., Morishita, M., Kanzaki, K., & Toyone, T. (2020). Age-related progression of degenerative lumbar kyphoscoliosis: A retrospective study. Spine Surgery and Related Research, 4(3), 229-236. doi: 10.22603/SSRR.2019-0113
Ishiyama, D., Yamada, M., Nishio, N., Shinohara, A., Kinkawa, J., Teruya, K., . . . Matsushita, K. (2018). Factors associated with low physical performance among older inpatients. Journal of Clinical Gerontology and Geriatrics, 9(1), 13-19. doi: 10.24816/jcgg.2018.v9i1.04
Ito, T., Sakai, Y., Yamazaki, K., Ito, Y., Kawai, K., Kato, Y., . . . Morita, Y. (2021). Postural sway in older patients with sagittal imbalance and young adults during local vibratory proprioceptive stimulation. Healthcare (Switzerland), 9(2). doi: 10.3390/healthcare9020210
Itoi, E., & Mori, Y. (2017). Posture analysis in patients with spinal osteoporosis Non-Pharmacological Management of Osteoporosis: Exercise, Nutrition, Fall and Fracture Prevention (pp. 31-43).
Jabarifard, F., Samani, M., Ghafarinejad, F., Pirouzi, S., & Rasouli, J. (2019). Comparison of balance in seated and non-seated employees of shiraz university of medical sciences. Physiotherapy Quarterly, 27(1), 35-38. doi: 10.5114/pq.2019.83059
Jabbar, K. M., & Gandomi, F. (2021). The comparison of two corrective exercise approaches for hyperkyphosis and forward head posture: A quasi-experimental study. Journal of Back and Musculoskeletal Rehabilitation, 34(4), 677-687. doi: 10.3233/BMR-200160
Jabbar, K. M., & Gandomi, F. (2021). Research Paper: The Effects of National Academy of Sports Medicine and Sahrmann Training on Foot Pressure Distribution in Flexed Posture Students. Iranian Rehabilitation Journal, 19(1), 99-109. doi: 10.32598/irj.19.1.1319.1
Jabbar, K. M., & Gandomi, F. (2021). Research Paper: The Effects of National Academy of Sports Medicine and Sahrmann Training on Foot Pressure Distribution in Flexed Posture Students. Iranian Rehabilitation Journal, 19(1), 99-109. doi: 10.32598/irj.19.1.1319.1
Jacobs, E., McCrum, C., Senden, R., van Rhijn, L. W., Meijer, K., & Willems, P. C. (2020). Gait in patients with symptomatic osteoporotic vertebral compression fractures over 6 months of recovery. Aging Clinical and Experimental Research, 32(2), 239-246. doi: 10.1007/s40520-019-01203-9
Jacobs, E., Roth, A. K., Arts, J. J., van Rhijn, L. W., & Willems, P. C. (2017). Reduction of intradiscal pressure by the use of polycarbonate-urethane rods as compared to titanium rods in posterior thoracolumbar spinal fixation. Journal of Materials Science: Materials in Medicine, 28(10). doi: 10.1007/s10856-017-5953-0
Jacobs, E., Senden, R., McCrum, C., van Rhijn, L. W., Meijer, K., & Willems, P. C. (2019). Effect of a semirigid thoracolumbar orthosis on gait and sagittal alignment in patients with an osteoporotic vertebral compression fracture. Clinical Interventions in Aging, 14, 671-680. doi: 10.2147/CIA.S199853
Jaeger, J. O., Oakley, P. A., Moore, R. R., Ruggeroli, E. P., & Harrison, D. E. (2018). Resolution of temporomandibular joint dysfunction (TMJD) by correcting a lateral head translation posture following previous failed traditional chiropractic therapy: A CBP® case report. Journal of Physical Therapy Science, 30(1), 103-107. doi: 10.1589/jpts.30.103
Jafarnezhadgero, A., & Sheikhalizade, H. (2019). Gait ground reaction force characteristics in children with and without forward head posture. Journal of Kerman University of Medical Sciences, 26(1), 55-66.
Jafarnezhadgero, A. A., Majlesi, M., Etemadi, H., Hilfiker, R., Knarr, B. A., & Madadi Shad, M. (2020). Effect of 16-week corrective training program on three dimensional joint moments of the dominant and non-dominant lower limbs during gait in children with genu varus deformity. Science and Sports, 35(1), 44.e41-44.e11. doi: 10.1016/j.scispo.2018.12.011
Jafarnezhadgero, A. A., Majlesi, M., Etemadi, H., & Robertson, D. G. E. (2018). Rehabilitation improves walking kinematics in children with a knee varus: Randomized controlled trial. Annals of Physical and Rehabilitation Medicine, 61(3), 125-134. doi: 10.1016/j.rehab.2018.01.007
Jäger, M., & Tassemeier, T. (2017). The double-transforaminal lumbar interbody fusion: An innovative one-stage surgical technique for posterior kyphosis correction. Orthopedic Reviews, 9(2), 51-55. doi: 10.4081/or.2017.7107
Jalilov, Y. R., & Gahramanov, V. E. (2019). The basic principles of diagnosis and treatment of kyphotic deformities of the spine. Azerbaijan Medical Journal, 2019(2), 34-39.
Jang, H. J., Hughes, L. C., Oh, D. W., & Kim, S. Y. (2019). Effects of Corrective Exercise for Thoracic Hyperkyphosis on Posture, Balance, and Well-Being in Older Women: A Double-Blind, Group-Matched Design. Journal of Geriatric Physical Therapy, 42(3), E17-E27. doi: 10.1519/JPT.0000000000000146
Jang, H. K., Han, H., & Yoon, S. W. (2020). Comprehensive Monitoring of Bad Head and Shoulder Postures by Wearable Magnetic Sensors and Deep Learning. IEEE Sensors Journal, 20(22), 13768-13775. doi: 10.1109/JSEN.2020.3004562
Jankowicz-Szymańska, A., Bibro, M., Wodka, K., & Smola, E. (2019). Does excessive body weight change the shape of the spine in children? Childhood Obesity, 15(5), 346-352. doi: 10.1089/chi.2018.0361
Jankowicz-Szymańska, A., Bibro, M., Wódka, K., Smoła, E., & Mikołajczyk, E. (2021). The relationship between the position of the spine in the sagittal plane and longitudinal arching of the feet in school-age girls and boys – Cross-sectional study. HOMO, 72(3), 173-181. doi: 10.1127/homo/2021/1255
Jankowicz-Szymańska, A., Fałatowicz, M., Smoła, E., Błyszczuk, R., & Wódka, K. (2020). Relationship between frontal knee position and the degree of thoracic kyphosis and lumbar lordosis among 10-12-year-old children with normal body weight. PLoS ONE, 15(7 July). doi: 10.1371/journal.pone.0236150
Jaroenrungsup, Y., Kanchanomai, S., & Khruakhorn, S. (2021). Effects of self-posture correction exercise in forward head posture of smartphone users. Songklanakarin Journal of Science and Technology, 43(2), 439-447.
Jaroń, A., Jedliński, M., Grzywacz, E., Mazur, M., & Trybek, G. (2020). Kinesiology taping as an innovative measure against post-operative complications after third molar extraction—systematic review. Journal of Clinical Medicine, 9(12), 1-13. doi: 10.3390/jcm9123988
Javadipour, Z., Sedaghati, P., & Ahmadabadi, S. (2021). The Effects of Combining Core Stability with Stretching Exercises on Pain Intensity and Motor Function in People with Chronic Nonspecific Low Back Pain with and without Hyperlordosis. Annals of Applied Sport Science, 8(2), 1-12. doi: 10.29252/aassjournal.908
Javaid, A., Tanveer, F., Sharif, F., & Sadia. (2020). Prevalence of musculoskeletal symptoms and its associated risk factors in touchscreen tablet computer users. Rawal Medical Journal, 45(2), 382-384.
Javdaneh, N., Ambroży, T., Barati, A. H., Mozafaripour, E., & Rydzik, Ł. (2021). Focus on the scapular region in the rehabilitation of chronic neck pain is effective in improving the symptoms: A randomized controlled trial. Journal of Clinical Medicine, 10(16). doi: 10.3390/jcm10163495
Jay, G. W., & Barkin, R. L. (2017). Primary Headache Disorders- Part 2: Tension-type headache and medication overuse headache. Disease-a-Month, 63(12), 342-367. doi: 10.1016/j.disamonth.2017.05.001
Jenkins, H. J., Downie, A. S., Fernandez, M., & Hancock, M. J. (2021). Decreasing thoracic hyperkyphosis – Which treatments are most effective? A systematic literature review and meta-analysis. Musculoskeletal Science and Practice, 56. doi: 10.1016/j.msksp.2021.102438
Jenkins, H. J., Downie, A. S., Fernandez, M., & Hancock, M. J. (2021). Decreasing thoracic hyperkyphosis – Which treatments are most effective? A systematic literature review and meta-analysis. Musculoskeletal Science and Practice, 56. doi: 10.1016/j.msksp.2021.102438
Jenkins, H. J., Downie, A. S., Moore, C. S., & French, S. D. (2018). Current evidence for spinal X-ray use in the chiropractic profession: A narrative review. Chiropractic and Manual Therapies, 26(1). doi: 10.1186/s12998-018-0217-8
Jensen, M. J., Liao, J., Van Gorp, B., Sugg, S. L., Shelton, J., Corwin, C., & Lal, G. (2021). Incorporating Surgical Ergonomics Education into Surgical Residency Curriculum. Journal of Surgical Education, 78(4), 1209-1215. doi: 10.1016/j.jsurg.2020.11.004
Jeon, Y. H., Cho, K. H., & Park, S. J. (2020). Effects of neuromuscular electrical stimulation (NMES) plus upper cervical spine mobilization on forward head posture and swallowing function in stroke patients with dysphagia. Brain Sciences, 10(8), 1-10. doi: 10.3390/brainsci10080478
Jeong, E. D., Kim, C. Y., Kim, S. M., Lee, S. J., & Kim, H. D. (2018). Short-term effects of the suboccipital muscle inhibition technique and cranio-cervical flexion exercise on hamstring flexibility, cranio-vertebral angle, and range of motion of the cervical spine in subjects with neck pain: A randomized controlled trial. Journal of Back and Musculoskeletal Rehabilitation, 31(6), 1025-1034. doi…
Jeong, H. J., Cynn, H. S., Yi, C. H., Yoon, J. W., Lee, J. H., Yoon, T. L., & Kim, B. B. (2017). Stretching position can affect levator scapular muscle activity, length, and cervical range of motion in people with a shortened levator scapulae. Physical Therapy in Sport, 26, 13-19. doi: 10.1016/j.ptsp.2017.04.001
Jeong, Y. J., & Choi, J. S. (2020). The effect of indirect vision skills on head and shoulder posture amongst Korean dental hygienists. European Journal of Dental Education, 24(1), 17-25. doi: 10.1111/eje.12463
Jepsen, J. R. (2018). Studies of upper limb pain in occupational medicine, in general practice, and among computer operators. Danish Medical Journal, 65(4).
Jeyhani, V., Mahdiani, S., Viik, J., Oksala, N., & Vehkaoja, A. (2018). A novel technique for analysis of postural information with wearable devices. Paper presented at the 2018 IEEE 15th International Conference on Wearable and Implantable Body Sensor Networks, BSN 2018.
Jiang, F., Luo, R., Tang, J., Ye, Y., & Zhao, Y. L. (2020). Therapeutic observation of manipulation plus exercise therapy in treating upper crossed syndrome postures of primary school students. Journal of Acupuncture and Tuina Science, 18(3), 231-237. doi: 10.1007/s11726-020-1182-z
Jiang, F., Luo, R., Tang, J., Ye, Y., & Zhao, Y. L. (2020). Therapeutic observation of manipulation plus exercise therapy in treating upper crossed syndrome postures of primary school students. Journal of Acupuncture and Tuina Science, 18(3), 231-237. doi: 10.1007/s11726-020-1182-z
Jiang, H., Meng, Y., Jin, X., Zhang, C., Zhao, J., Wang, C., . . . Zhou, X. (2017). Volumetric and fatty infiltration imbalance of deep paravertebral muscles in adolescent idiopathic scoliosis. Medical Science Monitor, 23, 2089-2095. doi: 10.12659/MSM.902455
Jiang, Q., Li, B., Chen, K., Zhou, X. Y., Zhai, X., Chen, Z. Q., & Li, M. (2019). Surgimap software measuring Cobb angle of adolescent idiopathic scoliosis: A feasibility study. Academic Journal of Second Military Medical University, 40(4), 372-376. doi: 10.16781/j.0258-879x.2019.04.0372
Jiang, W., Li, Z., Wei, N., Chang, W., Chen, W., & Sui, H. J. (2019). Effectiveness of physical therapy on the suboccipital area of patients with tension-type headache: A meta-analysis of randomized controlled trials. Medicine (United States), 98(19). doi: 10.1097/MD.0000000000015487
Jin, S., Kim, J., & Kim, D. (2020). The effect of tablet use on trunk posture while sitting. Work, 65(3), 581-589. doi: 10.3233/WOR-203112
Jin, S., Kim, M., Park, J., Jang, M., Chang, K., & Kim, D. (2019). A comparison of biomechanical workload between smartphone and smartwatch while sitting and standing. Applied Ergonomics, 76, 105-112. doi: 10.1016/j.apergo.2018.11.009
Jin, S., Kim, S., & Chang, S. R. (2019) The effect of the lower extremity posture on trunk while sitting. Vol. 820. Advances in Intelligent Systems and Computing (pp. 179-186).
Jitsuparat, M., Sawanyawisuth, K., Prachaney, P., Nakmareong, S., & Timinkul, A. (2018). CPAP therapy effects on neck and shoulder muscles in OSA patients. Journal of the Medical Association of Thailand, 101(7), S137-S141.
Jo, N. G., Ko, M. H., Won, Y. H., Park, S. H., Kim, G. W., & Seo, J. H. (2021). Diagnostic Implication and Clinical Relevance of Dermatomal Somatosensory Evoked Potentials in Patients with Radiculopathy: A Retrospective Study. Pain Research and Management, 2021. doi: 10.1155/2021/8850281
Johannesdottir, F., Allaire, B., Anderson, D. E., Samelson, E. J., Kiel, D. P., & Bouxsein, M. L. (2018). Population-based study of age- and sex-related differences in muscle density and size in thoracic and lumbar spine: the Framingham study. Osteoporosis International, 29(7), 1569-1580. doi: 10.1007/s00198-018-4490-0
Johnston, H. A., & Drake, J. D. M. (2021). Multivariate shoulder and spine relationship using planar range of motion assessment. Musculoskeletal Science and Practice, 54. doi: 10.1016/j.msksp.2021.102398
Jones, M., Mills, C., Exell, T., & Wakefield-Scurr, J. (2021). A novel multi-study intervention investigating the short and long term effects of a posture bra on whole body and breast kinematics. Gait and Posture, 83, 194-200. doi: 10.1016/j.gaitpost.2020.10.031
Jorge, J. G., de Faria, A. N., Furtado, D. A., Pereira, A. A., de Carvalho, E. M., & Dionísio, V. C. (2018). Kinematic and electromyographic analysis of school children gait with and without load in the backpack. Research on Biomedical Engineering, 34(1), 9-18. doi: 10.1590/2446-4740.04317
Joshi, D. G., Balthillaya, G., & Prabhu, A. (2018). Effect of remote myofascial release on hamstring flexibility in asymptomatic individuals – A randomized clinical trial. Journal of Bodywork and Movement Therapies, 22(3), 832-837. doi: 10.1016/j.jbmt.2018.01.008
Joshi, R. S., Lau, D., Haddad, A. F., Deviren, V., & Ames, C. P. (2021). Risk factors for determining length of intensive care unit and hospital stays following correction of cervical deformity: Evaluation of early severe adverse events. Journal of Neurosurgery: Spine, 34(2), 178-189. doi: 10.3171/2020.6.SPINE20826
Joshi, S., Balthillaya, G., & Neelapala, Y. V. R. (2020). Immediate effects of cervicothoracic junction mobilization versus thoracic manipulation on the range of motion and pain in mechanical neck pain with cervicothoracic junction dysfunction: A pilot randomized controlled trial. Chiropractic and Manual Therapies, 28(1). doi: 10.1186/s12998-020-00327-4
Joshi, S., Balthillaya, G., & Raghava Neelapala, Y. V. (2019). Thoracic posture and mobility in mechanical neck pain population: A review of the literature. Asian Spine Journal, 13(5), 849-860. doi: 10.31616/asj.2018.0302
Jothi, S., Lakshmi Prasanna, M., & Sivakumar, V. P. R. (2018). Comparison between stretching and stabilization exercises on upper trapezius muscle fatigue in mobile phone users. Indian Journal of Public Health Research and Development, 9(9), 126-131. doi: 10.5958/0976-5506.2018.00981.6
Juan, C. J., Wang, C. S., Lee, B. Y., Chiang, S. Y., Yeh, C. C., Cho, D. Y., & Shen, W. C. (2021). Integration of genetic programming and tabu search mechanism for automatic detection of magnetic resonance imaging in cervical spondylosis. International Journal of Interactive Multimedia and Artificial Intelligence, 6(7), 109-116. doi: 10.9781/ijimai.2021.08.006
Julià-Sánchez, S., Álvarez-Herms, J., & Burtscher, M. (2019). Dental occlusion and body balance: A question of environmental constraints? Journal of Oral Rehabilitation, 46(4), 388-397. doi: 10.1111/joor.12767
Jull, G., & Hall, T. (2018). Cervical musculoskeletal dysfunction in headache: How should it be defined? Musculoskeletal Science and Practice, 38, 148-150. doi: 10.1016/j.msksp.2018.09.012
Jun, D., Johnston, V., McPhail, S. M., & O’Leary, S. (2019). Are Measures of Postural Behavior Using Motion Sensors in Seated Office Workers Reliable? Human Factors, 61(7), 1141-1161. doi: 10.1177/0018720818821273
Jung, M. S., Shin, D. W., & Lim, D. W. (2020). Development of a forward head posture warning system for pc users by using artificial intelligence algorithms. Journal of Institute of Control, Robotics and Systems, 26(5), 355-362. doi: 10.5302/J.ICROS.2020.19.0230
Jung, S., Hong, S., Cho, K., Eom, H., Choi, B., & Noh, J. (2017). Age-related gait motion transformation based on biomechanical observations. Computer Animation and Virtual Worlds, 28(3-4). doi: 10.1002/cav.1774
Jung, S. H., Hwang, U. J., Ahn, S. H., Kim, J. H., & Kwon, O. Y. (2020). Effects of manual therapy and mechanical massage on spinal alignment, extension range of motion, back extensor electromyographic activity, and thoracic extension strength in individuals with thoracic hyperkyphosis: A randomized controlled trial. Evidence-based Complementary and Alternative Medicine, 2020. doi: 10.1155/2020/6…
Jungert, A., Eichner, G., & Neuhäuser-Berthold, M. (2020). Trajectories of body composition during advanced aging in consideration of diet and physical activity: A 20-year longitudinal study. Nutrients, 12(12), 1-20. doi: 10.3390/nu12123626
Junges, S. (2018). Title the pilates method: The key to successful active aging.
Jurak, I., Rađenović, O., Bolčević, F., Bartolac, A., & Medved, V. (2019). The influence of the schoolbag on standing posture of first-year elementary school students. International Journal of Environmental Research and Public Health, 16(20). doi: 10.3390/ijerph16203946
Kaaij, M. H., Rip, J., Jeucken, K. C. M., Kan, Y. Y., van Rooijen, C. C. N., Saris, J., . . . Tas, S. W. (2021). Overexpression of transmembrane TNF drives development of ectopic lymphoid structures in the bone marrow and B cell lineage alterations in experimental spondyloarthritis. Journal of Immunology, 207(9), 2337-2346. doi: 10.4049/jimmunol.2100512
Kadone, H., Miura, K., Kubota, S., Abe, T., Shimizu, Y., Hada, Y., . . . Yamazaki, M. (2020). Dropped head syndrome attenuation by hybrid assistive limb: A preliminary study of three cases on cervical alignment during walking. Medicina (Lithuania), 56(6), 1-11. doi: 10.3390/medicina56060291
Kahlaee, A. H., Ghamkhar, L., Nourbakhsh, M. R., & Arab, A. M. (2020). Strength and Range of Motion in the Contralateral Side to Pain and Pain-Free Regions in Unilateral Chronic Nonspecific Neck Pain Patients. American Journal of Physical Medicine and Rehabilitation, 99(2), 133-141. doi: 10.1097/PHM.0000000000001298
Kahraman, Y. (2021). Postural structure and mechanic syndromes associated with human movement physiology: A traditional review of re-modelling musculature. Turk Osteoporoz Dergisi, 27(2), 61-67. doi: 10.4274/TOD.GALENOS.2021.49389
Kahraman, Y. (2021). Postural structure and mechanic syndromes associated with human movement physiology: A traditional review of re-modelling musculature. Turk Osteoporoz Dergisi, 27(2), 61-67. doi: 10.4274/TOD.GALENOS.2021.49389
Kaijser Alin, C., Uzunel, E., Grahn Kronhed, A. C., Alinaghizadeh, H., & Salminen, H. (2019). Effect of treatment on back pain and back extensor strength with a spinal orthosis in older women with osteoporosis: a randomized controlled trial. Archives of Osteoporosis, 14(1). doi: 10.1007/s11657-018-0555-0
Kaiser, A., & Mrozkowiak, M. (2019). Impact of the environment, age, gender, height and weight on the size of spinal-pelvic syndrome features. Fizjoterapia Polska, 19(4), 64-74.
Kakavas, G., Malliaropoulos, N., Kaliakmanis, A., Georgios, B., & Maffulli, N. (2020). A ninety-minute football match increases hamstring flexibility in professional players. Journal of Biological Regulators and Homeostatic Agents, 34(5), 87-92.
Kalantari, S., Rounds, J. D., Kan, J., Tripathi, V., & Cruz-Garza, J. G. (2021). Comparing physiological responses during cognitive tests in virtual environments vs. in identical real-world environments. Scientific Reports, 11(1). doi: 10.1038/s41598-021-89297-y
Kaliya-Perumal, A. K., & Lin, T. Y. (2018). Clinical outcomes of percutaneous vertebroplasty for selective single segment dorsolumbar vertebral compression fractures. Journal of Clinical Orthopaedics and Trauma, 9, S140-S144. doi: 10.1016/j.jcot.2017.06.006
Kalmanson, O. A., Khayatzadeh, S., Germanwala, A., Scott-Young, M., Havey, R. M., Voronov, L. I., & Patwardhan, A. G. (2019). Anatomic considerations in headaches associated with cervical sagittal imbalance: A cadaveric biomechanical study. Journal of Clinical Neuroscience, 65, 140-144. doi: 10.1016/j.jocn.2019.02.003
Kamalakannan, M., Rakshana, R., & Padma Priya, R. (2020). Estimation and prevention of text neck syndrome among smart phone users. Biomedicine (India), 40(3), 372-376. doi: 10.51248/.v40i3.30
Kamali, F., Mohamadi, M., Fakheri, L., & Mohammadnejad, F. (2019). Dry needling versus friction massage to treat tension type headache: A randomized clinical trial. Journal of Bodywork and Movement Therapies, 23(1), 89-93. doi: 10.1016/j.jbmt.2018.01.009
Kamikawa, N., Hamada, H., Sekikawa, K., Yamamoto, H., Fujika, Y., Kajiwara, T., . . . Otoyama, I. (2018). Posture and firmness changes in a pressure-relieving air mattress affect cough strength in elderly people with dysphagia. PLoS ONE, 13(12). doi: 10.1371/journal.pone.0208895
Kamonseki, D. H., Lopes, E. P., van der Meer, H. A., & Calixtre, L. B. (2020). Effectiveness of manual therapy in patients with tension-type headache. A systematic review and meta-analysis. Disability and Rehabilitation. doi: 10.1080/09638288.2020.1813817
Kaneko, A., Naito, K., Nagura, N., Obata, H., Goto, K., Sugiyama, Y., . . . Kaneko, K. (2020). Characteristics of sagittal spine alignment in female patients with distal radius fractures due to fall. Heliyon, 6(8). doi: 10.1016/j.heliyon.2020.e04756
Kaneko, H., & Suzuki, A. (2017). Effect of chest and abdominal wall mobility and respiratory muscle strength on forced vital capacity in older adults. Respiratory Physiology and Neurobiology, 246, 47-52. doi: 10.1016/j.resp.2017.08.004
Kaneko, H., & Suzuki, A. (2021). Association of cough peak flow with chest and abdominal wall mobility in older adults. Rigakuryoho Kagaku, 36(2), 197-201. doi: 10.1589/rika.36.197
Kang, F. J., Chiu, Y. C., Wu, S. C., Wang, T. G., Yang, J. L., & Lin, J. J. (2019). Kinesiology taping with exercise does not provide additional improvement in round shoulder subjects with impingement syndrome: A single-blinded randomized controlled trial. Physical Therapy in Sport, 40, 99-106. doi: 10.1016/j.ptsp.2019.09.001
Kang, J. H. (2020). Associations Among Temporomandibular Joint Osteoarthritis, Airway Dimensions, and Head and Neck Posture. Journal of Oral and Maxillofacial Surgery, 78(12), 2183.e2181-2183.e2112. doi: 10.1016/j.joms.2020.08.006
Kang, J. H. (2020). Effects on migraine, neck pain, and head and neck posture, of temporomandibular disorder treatment: Study of a retrospective cohort. Archives of Oral Biology, 114. doi: 10.1016/j.archoralbio.2020.104718
Kang, J. H., Park, R. Y., Lee, S. J., Kim, J. Y., Yoon, S. R., & Jung, K. I. (2012). The effect of the forward head posture on postural balance in long time computer based worker. Annals of Rehabilitation Medicine, 36(1), 98-104. doi: 10.5535/arm.2012.36.1.98
Kang, J. I., Jeong, D. K., & Choi, H. (2018). Correlation between pulmonary functions and respiratory muscle activity in patients with forward head posture. Journal of Physical Therapy Science, 30(1), 132-135. doi: 10.1589/jpts.30.132
Kang, J. I., Jeong, D. K., & Choi, H. (2018). Effects of microcurrent and cryotherapy on C-reactive protein levels and muscle tone of patients with rotator cuff reconstruction. Journal of Physical Therapy Science, 30(1), 37-41. doi: 10.1589/jpts.30.37
Kang, K. W., Kwon, Y. H., & Son, S. M. (2021). Ultrasound Measurement of the Transverse Abdominis, Internal Oblique, and External Oblique Muscles Associated with Forward Head Posture and Reduced Cranio-Vertebral Angle. Medical Science Monitor, 27. doi: 10.12659/MSM.928987
Kang, N. Y., Im, S. C., & Kim, K. (2021). Effects of a combination of scapular stabilization and thoracic extension exercises for office workers with forward head posture on the craniovertebral angle, respiration, pain, and disability: A randomized-controlled trial. Turkish Journal of Physical Medicine and Rehabilitation, 67(3), 291-299. doi: 10.5606/tftrd.2021.6397
Kang, N. Y., Im, S. C., & Kim, K. (2021). Effects of a combination of scapular stabilization and thoracic extension exercises for office workers with forward head posture on the craniovertebral angle, respiration, pain, and disability: A randomized-controlled trial. Turkish Journal of Physical Medicine and Rehabilitation, 67(3), 291-299. doi: 10.5606/tftrd.2021.6397
Kang, S. H., Lee, J., & Jin, S. (2021). Effect of standing desk use on cognitive performance and physical workload while engaged with high cognitive demand tasks. Applied Ergonomics, 92. doi: 10.1016/j.apergo.2020.103306
Kanhachon, W., & Boonprakob, Y. (2021). Modified-active release therapy in patients with scapulocostal syndrome and masticatory myofascial pain: A stratified-randomized controlled trial. International Journal of Environmental Research and Public Health, 18(16). doi: 10.3390/ijerph18168533
Kantha, P., Tsai, S. C., Hou, C. W., Yang, R. S., Su, P. Y., & Hsu, W. L. (2021). Relationship Between Body Composition and Balance Performance in Older Adults with Hyperkyphosis. Journal of Medical and Biological Engineering, 41(1), 53-58. doi: 10.1007/s40846-020-00578-9
Kao, F. C., Huang, Y. J., Chiu, P. Y., Hsieh, M. K., & Tsai, T. T. (2019). Factors predicting the surgical risk of osteoporotic vertebral compression fractures. Journal of Clinical Medicine, 8(4). doi: 10.3390/jcm8040501
Kappel, S. L., Makeig, S., & Kidmose, P. (2019). Ear-EEG Forward Models: Improved Head-Models for Ear-EEG. Frontiers in Neuroscience, 13. doi: 10.3389/fnins.2019.00943
Karaman, T., Eser, B., Altintas, E., & Atala, M. H. (2021). Evaluation of the effects of finish line type and width on the fracture strength of provisional crowns. Odontology, 109(1), 76-81. doi: 10.1007/s10266-020-00533-9
Karimian, M. R., Yeowell, G., Saberi, S., & Sadeghi-Demneh, E. (2021). A comparison of the effectiveness of three types of trunk orthoses on the balance performance of older people with osteoporotic hyperkyphosis: A cross-over study. Musculoskeletal Science and Practice, 55. doi: 10.1016/j.msksp.2021.102430
Karimian, R., Rahnama, N., Ghasemi, G., & Lenjannejadian, S. (2019). Photogrammetric Analysis of Upper Cross Syndrome among Teachers and the Effects of National Academy of Sports Medicine Exercises with Ergonomic Intervention on the Syndrome. Journal of Research in Health Sciences, 19(3).
Karimian, R., Rahnama, N., Ghasemi, G., & Lenjannejadian, S. (2019). Photogrammetric Analysis of Upper Cross Syndrome among Teachers and the Effects of National Academy of Sports Medicine Exercises with Ergonomic Intervention on the Syndrome. Journal of Research in Health Sciences, 19(3).
Karuc, J., Marković, G., Mišigoj-Duraković, M., Duncan, M. J., & Sorić, M. (2020). Is adiposity associated with the quality of movement patterns in the mid-adolescent period? International Journal of Environmental Research and Public Health, 17(24), 1-18. doi: 10.3390/ijerph17249230
Karvounides, D., Marzouk, M., Ross, A. C., VanderPluym, J. H., Pettet, C., Ladak, A., . . . Szperka, C. L. (2021). The intersection of COVID-19, school, and headaches: Problems and solutions. Headache, 61(1), 190-201. doi: 10.1111/head.14038
Kasehagen, B., Ellis, R., Pope, R., Russell, N., & Hing, W. (2018). Assessing the Reliability of Ultrasound Imaging to Examine Peripheral Nerve Excursion: A Systematic Literature Review. Ultrasound in Medicine and Biology, 44(1), 1-13. doi: 10.1016/j.ultrasmedbio.2017.08.1886
Kashfi, P., Karimi, N., Peolsson, A., & Rahnama, L. (2019). The effects of deep neck muscle-specific training versus general exercises on deep neck muscle thickness, pain and disability in patients with chronic non-specific neck pain: protocol for a randomized clinical trial (RCT). BMC Musculoskeletal Disorders, 20(1). doi: 10.1186/s12891-019-2880-x
Katarzyna, W. C., Ewa, S., Agnieszka, G., Mirosław, M., Marta, N., Paweł, O., & Iwona, T. B. (2019). Evaluation of anterior-posterior spine curvatures and incidence of sagittal defects in children and adolescents practicing traditional karate. BioMed Research International, 2019. doi: 10.1155/2019/9868473
Katzman, W. B., Gladin, A., Lane, N. E., Wong, S., Liu, F., Jin, C., & Fukuoka, Y. (2019). Feasibility and acceptability of technology-based exercise and posture training in older adults with age-related hyperkyphosis: Pre-post study. JMIR Aging, 2(1). doi: 10.2196/12199
Katzman, W. B., Huang, M. H., Kritz-Silverstein, D., Barrett-Connor, E., & Kado, D. M. (2017). Diffuse Idiopathic Skeletal Hyperostosis (DISH) and Impaired Physical Function: The Rancho Bernardo Study. Journal of the American Geriatrics Society, 65(7), 1476-1481. doi: 10.1111/jgs.14810
Katzman, W. B., Parimi, N., Gladin, A., Poltavskiy, E. A., Schafer, A. L., Long, R. K., . . . Lane, N. E. (2017). Sex differences in response to targeted kyphosis specific exercise and posture training in community-dwelling older adults: A randomized controlled trial. BMC Musculoskeletal Disorders, 18(1). doi: 10.1186/s12891-017-1862-0
Katzman, W. B., Parimi, N., Gladin, A., Wong, S., & Lane, N. E. (2021). Long-Term Efficacy of Treatment Effects after a Kyphosis Exercise and Posture Training Intervention in Older Community-Dwelling Adults: A Cohort Study. Journal of Geriatric Physical Therapy, 44(3), 127-138. doi: 10.1519/JPT.0000000000000262
Katzman, W. B., Parimi, N., Mansoori, Z., Nardo, L., Kado, D. M., Cawthon, P. M., . . . the Study of Osteoporotic, F. (2017). Cross-Sectional and Longitudinal Associations of Diffuse Idiopathic Skeletal Hyperostosis and Thoracic Kyphosis in Older Men and Women. Arthritis Care and Research, 69(8), 1245-1252. doi: 10.1002/acr.23115
Katzman, W. B., Vittinghoff, E., Lin, F., Schafer, A., Long, R. K., Wong, S., . . . Lane, N. E. (2017). Targeted spine strengthening exercise and posture training program to reduce hyperkyphosis in older adults: results from the study of hyperkyphosis, exercise, and function (SHEAF) randomized controlled trial. Osteoporosis International, 28(10), 2831-2841. doi: 10.1007/s00198-017-4109-x
Kaufmann, C. N., Shen, J., Woods, G. N., Lane, N. E., Stone, K. L., Kado, D. M., & for the Osteoporotic Fractures in Men Study Research, G. (2020). Hyperkyphosis and self-reported and objectively measured sleep quality in older men. PLoS ONE, 15(2). doi: 10.1371/journal.pone.0228638
Kaushal, N., Orland, K. J., Schwartz, A. M., Wilson, J. M., Fletcher, N. D., Patel, A., . . . Murphy, J. (2021). Effects of race on blood loss in spinal fusions for adolescent idiopathic scoliosis. Journal of Neurosurgery: Pediatrics, 27(2), 213-217. doi: 10.3171/2020.7.PEDS2049
Kazemi, K., Rahmani, N., Rahimi, F., & Ravanbakhsh, M. (2020). The association between spinal column deformity and breathing function: A systematic review. Journal of Bodywork and Movement Therapies, 24(3), 172-180. doi: 10.1016/j.jbmt.2020.02.022
Kekre, A., Desai, A., Sujit, A., Dewett, D., & Hudnurkar, S. (2021). Scientific Mapping of Research on Digital Pulmonary Function Test: A Bibliometric Analysis. Library Philosophy and Practice, 2021, 1-16.
Kenis-Coskun, O., Karadag-Saygi, E., Bahar-Ozdemir, Y., Gokdemir, Y., Karadag, B., & Kayhan, O. (2017). The involvement of musculoskeletal system and its influence on postural stability in children and young adults with cystic fibrosis. Italian Journal of Pediatrics, 43(1). doi: 10.1186/s13052-017-0426-0
Kentar, Y., Brunner, M., Bruckner, T., Hug, A., Raiss, P., Zeifang, F., . . . Akbar, M. (2018). Impact of spine alignment on the rotator cuff in long-term wheelchair users. Journal of Shoulder and Elbow Surgery, 27(6), 1004-1011. doi: 10.1016/j.jse.2017.12.002
Keogh, J. W. L., Cox, A., Anderson, S., Liew, B., Olsen, A., Schram, B., & Furness, J. (2019). Reliability and validity of clinically accessible smartphone applications to measure joint range of motion: A systematic review. PLoS ONE, 14(5). doi: 10.1371/journal.pone.0215806
Kerr, C., Bottomley, C., Shingler, S., Giangregorio, L., de Freitas, H. M., Patel, C., . . . Gold, D. T. (2017). The importance of physical function to people with osteoporosis. Osteoporosis International, 28(5), 1597-1607. doi: 10.1007/s00198-017-3911-9
Kerr, S., Crawford, A. H., & De Decker, S. (2021). Late onset recurrence of clinical signs after surgery for intervertebral disc extrusion in French bulldogs. Journal of Small Animal Practice, 62(8), 683-689. doi: 10.1111/jsap.13331
Khan, A., Khan, Z., Bhati, P., & Hussain, M. E. (2020). Influence of Forward Head Posture on Cervicocephalic Kinesthesia and Electromyographic Activity of Neck Musculature in Asymptomatic Individuals. Journal of Chiropractic Medicine, 19(4), 230-240. doi: 10.1016/j.jcm.2020.07.002
Khan, S. H., Mohan, T. R. C., Abed, A. A. A. A., Swamy, K. B., & Bhumik, A. (2020). Posture related musculoskeletal disorders (MSDs) among computer users in higher education sectors of Malaysia. Malaysian Journal of Medicine and Health Sciences, 16, 71-78.
Khayatzadeh, S., Kalmanson, O. A., Schuit, D., Havey, R. M., Voronov, L. I., Ghanayem, A. J., & Patwardhan, A. G. (2017). Cervical spine muscle-tendon unit length differences between neutral and forward head postures: Biomechanical study using human cadaveric specimens. Physical Therapy, 97(7), 756-766. doi: 10.1093/ptj/pzx040
Khodaei, M., Pachêco-Pereira, C., Trac, S., Chan, A., Le, L. H., & Lou, E. (2018). Radiographic methods to estimate surgical outcomes based on spinal flexibility assessment in patients who have adolescent idiopathic scoliosis: A systematic review. Spine Journal, 18(11), 2128-2139. doi: 10.1016/j.spinee.2018.06.344
Khosravi, F., Amiri, Z., Masouleh, N. A., Kashfi, P., Panjizadeh, F., Hajilo, Z., . . . Rahnama, L. (2019). Shoulder pain prevalence and risk factors in middle-aged women: A cross-sectional study. Journal of Bodywork and Movement Therapies, 23(4), 752-757. doi: 10.1016/j.jbmt.2019.05.007
Khosravi, F., Peolsson, A., Karimi, N., & Rahnama, L. (2019). Scapular Upward Rotator Morphologic Characteristics in Individuals With and Without Forward Head Posture: A Case-Control Study. Journal of Ultrasound in Medicine, 38(2), 337-345. doi: 10.1002/jum.14693
Khosravi, F., Rahnama, L., Karimi, N., & Amiri, M. (2019). The correlation between craniovertebral angle and scapular dyskinesis in adults. Journal of Babol University of Medical Sciences, 21(1), 34-38.
Khosravi, F., Rahnama, M., Karimi, N., Amiri, M., Geil, M. D., & Rahnama, L. (2021). Rehabilitative ultrasound imaging of the levator scapula muscle at rest and during contraction: Technical description and reliability. Journal of Bodywork and Movement Therapies, 28, 411-417. doi: 10.1016/j.jbmt.2021.07.023
Khosrokiani, Z., Letafatkar, A., & Gladin, A. (2021). Lumbar motor control training as a complementary treatment for chronic neck pain: A randomized controlled trial. Clinical Rehabilitation. doi: 10.1177/02692155211038099
Kian-Bostanabad, S., Azghani, M. R., & Rahnama, L. (2018). The relationship between shoulder joint response with cervical multifidus muscle dimensions. Biomedical Signal Processing and Control, 42, 190-201. doi: 10.1016/j.bspc.2017.07.012
Kiatkulanusorn, S., Suato, B. P., & Werasirirat, P. (2021). Analysis of neck and back muscle activity during the application of various pillow designs in patients with forward head posture. Journal of Back and Musculoskeletal Rehabilitation, 34(3), 431-439. doi: 10.3233/BMR-200038
Kibria, M. G., & Rafiquzzaman, M. (2019). Ergonomic computer workstation design for University Teachers in Bangladesh. Jordan Journal of Mechanical and Industrial Engineering, 13(2), 91-103.
Kielnar, R., Mika, A., Bylina, D., Sołtan, J., Stolarczyk, A., Pruszczyński, B., . . . Oleksy, Ł. (2021). The influence of cervical spine rehabilitation on bioelectrical activity (sEMG) of cervical and masticatory system muscles. PLoS ONE, 16(4 April). doi: 10.1371/journal.pone.0250746
Kikkert, L. H. J., De Groot, M. H., Van Campen, J. P., Beijnen, J. H., Hortobágyi, T., Vuillerme, N., & Lamoth, C. C. J. (2017). Gait dynamics to optimize fall risk assessment in geriatric patients admitted to an outpatient diagnostic clinic. PLoS ONE, 12(6). doi: 10.1371/journal.pone.0178615
Kılıçaslan, Ö. F., Akalın, S., Tokgöz, M. A., Çetin, H., & Etli, İ. (2021). Comparison of Pedicle Screws Versus Hybrid Fixation With Sublaminar Polyester Bands in the Treatment of Neuromuscular Scoliosis. World Neurosurgery, 151, e672-e681. doi: 10.1016/j.wneu.2021.04.097
Kılıçaslan, Ö. F., Tokgöz, M. A., Bütün, Ş., Nabi, V., & Akalın, S. (2021). Management and Results of Early-onset Scoliosis with Dual Magnetically Controlled Growing Rods: Additional Preliminary Results of Spinal Fusion Surgery. Joint Diseases and Related Surgery, 32(2), 478-488. doi: 10.52312/jdrs.2021.49
Kim, A. R., Jang, M. J., Lee, D. Y., Yu, J. H., Kim, J. S., & Hong, J. H. (2018). Changes of muscle activity and hip pressure distribution with a sloping seat. Indian Journal of Public Health Research and Development, 9(9), 907-911. doi: 10.5958/0976-5506.2018.01114.2
Kim, C. B., Kang, I. S., & Lee, H. S. (2020). Effects of intervention on home-based environmental counselling for children with severe allergic diseases. Medico-Legal Update, 20(1), 1571-1577. doi: 10.37506/v20/i1/2020/mlu/194526
Kim, D. H. (2021). Rehabilitation therapy for patients with osteoporosis. Journal of the Korean Medical Association, 64(5), 366-372. doi: 10.5124/JKMA.2021.64.5.366
Kim, D. H., Kim, C. J., & Son, S. M. (2018). Neck pain in adults with forward head posture: Effects of craniovertebral angle and cervical range of motion. Osong Public Health and Research Perspectives, 9(6), 309-313. doi: 10.24171/j.phrp.2018.9.6.04
Kim, D. H., Kim, K. H., & Lee, S. M. (2020). Effects of eye movement with PNF neck movement on trunk stability and standing position balance ability of chronic stroke patients. Physikalische Medizin Rehabilitationsmedizin Kurortmedizin, 30(4), 206-213. doi: 10.1055/a-1023-4552
Kim, D. H., & Kim, S. Y. (2020). Comparison of immediate effects of sling-based manual therapy on specific spine levels in subjects with neck pain and forward head posture: a randomized clinical trial. Disability and Rehabilitation, 42(19), 2735-2742. doi: 10.1080/09638288.2019.1571638
Kim, D. H., Lee, S. Y., Park, S. J., & Lee, Y. S. (2019). Relationships between spinal sarcopenia and spinal sagittal balance in older women. Annals of Geriatric Medicine and Research, 23(3), 141-148. doi: 10.4235/agmr.19.0030
Kim, E. K., Kang, J. H., & Lee, H. T. (2016). The effect of the shoulder stability exercise using resistant vibration stimulus on forward head posture and muscle activity. Journal of Physical Therapy Science, 28(11), 3070-3073. doi: 10.1589/jpts.28.3070
Kim, E. K., & Kim, S. G. (2019). Forward head posture (FHP) angle and plantar pressure resulting from oscillatory stimulation training of the shoulder joint: A randomized controlled trial. Journal of Back and Musculoskeletal Rehabilitation, 32(1), 37-42. doi: 10.3233/BMR-160748
Kim, H., Park, H., Lee, W., Kim, J., & Park, Y. L. (2017). Design of wearable orthopedic devices for treating forward head postures using pneumatic artificial muscles and flex sensors. Paper presented at the 2017 14th International Conference on Ubiquitous Robots and Ambient Intelligence, URAI 2017.
Kim, H. K., Kim, K. W., Kim, E. H., Lee, M. J., Bae, S. J., Ko, Y., . . . Choe, J. (2021). Age-related changes in muscle quality and development of diagnostic cutoff points for myosteatosis in lumbar skeletal muscles measured by CT scan. Clinical Nutrition, 40(6), 4022-4028. doi: 10.1016/j.clnu.2021.04.017
Kim, H. S., Shin, Y. J., & Kim, S. G. (2021). Analysis of the effect of the difference between standing and sitting postures on neck proprioception using joint position error test. Journal of Mechanics in Medicine and Biology. doi: 10.1142/S0219519421400480
Kim, J., Jang, S. B., Kim, S. W., Oh, J. K., & Kim, T. H. (2019). Clinical effect of early bisphosphonate treatment for pyogenic vertebral osteomyelitis with osteoporosis: An analysis by the Cox proportional hazard model. Spine Journal, 19(3), 418-429. doi: 10.1016/j.spinee.2018.08.014
Kim, J. C., Lee, S. U., Jung, S. H., Lim, J. Y., Kim, D. H., & Lee, S. Y. (2019). Natural aging course of paraspinal muscle and back extensor strength in community-dwelling older adults (sarcopenia of spine, SarcoSpine): A prospective cohort study protocol. BMJ Open, 9(9). doi: 10.1136/bmjopen-2019-032443
Kim, J. H., Park, J. H., Kim, J. W., & Kim, S. J. (2021). Can ultrasonography be used to assess capsular distention in the painful temporomandibular joint? BMC Oral Health, 21(1). doi: 10.1186/s12903-021-01853-0
Kim, J. R., Jo, J. H., Chung, J. W., & Park, J. W. (2020). Upper cervical spine abnormalities as a radiographic index in the diagnosis and treatment of temporomandibular disorders. Oral Surgery, Oral Medicine, Oral Pathology and Oral Radiology, 129(5), 514-522. doi: 10.1016/j.oooo.2019.10.004
Kim, K., Shin, M. Y., Chong, W. S., & Yu, C. H. (2020). Study on the Spine Health Management of the Elderly Using Center of Pressure Data. Journal of Mechanics in Medicine and Biology, 20(10). doi: 10.1142/S0219519420400412
Kim, K. H., Ann, J., & Jang, S. H. (2019). Analysis of the effect of backpack design with reduced load moment arm on spinal alignment. International Journal of Environmental Research and Public Health, 16(22). doi: 10.3390/ijerph16224351
Kim, K. S., Hwang, Y. I., & Kim, Y. J. (2018). Relationships among trunk structure, one-leg standing and lung capacity in elderly people. Asia Life Sciences, SUPPLEMENT 15(1), 53-63.
Kim, M. H., Yi, C. H., Kwon, O. Y., Cho, S. H., & Yoo, W. G. (2008). Changes in neck muscle electromyography and forward head posture of children when carrying schoolbags. Ergonomics, 51(6), 890-901. doi: 10.1080/00140130701852747
Kim, M. H., & Yoo, W. G. (2015). Effect of a worktable position on head and shoulder posture and shoulder muscles in manual material handling. Work, 51(2), 289-292. doi: 10.3233/WOR-141866
Kim, M. J., Kim, T. Y., Choi, Y. A., Chin, J. H., & Lee, S. Y. (2018). A study on the characteristics of standing posture of elderly women with sarcopenia in Korea. Journal of Exercise Rehabilitation, 14(3), 481-488. doi: 10.12965/jer.1836060.030
Kim, M. K., & Shin, Y. J. (2017). Immediate effects of ankle balance taping with kinesiology tape for amateur soccer players with lateral ankle sprain: A randomized cross-over design. Medical Science Monitor, 23, 5534-5541. doi: 10.12659/MSM.905385
Kim, M. S. (2015). Neck kinematics and sternocleidomastoid muscle activation during neck rotation in subjects with forward head posture. Journal of Physical Therapy Science, 27(11), 3425-3428. doi: 10.1589/jpts.27.3425
Kim, S., Lee, I., Kang, S. H., & Jin, S. (2021). Significance of Lower Body Postures in Chair Design. Human Factors. doi: 10.1177/00187208211027020
Kim, S., Lee, S. H., Kim, M. R., Kim, E. J., Hwang, D. S., Lee, J., . . . Lee, Y. J. (2018). Is cupping therapy effective in patients with neck pain? A systematic review and meta-analysis. BMJ Open, 8(11). doi: 10.1136/bmjopen-2017-021070
Kim, S. Y., An, C. M., Cha, Y. S., & Kim, D. H. (2021). Effects of sling-based manual therapy on cervicothoracic junction in patients with neck pain and forward head posture: A randomized clinical trial. Journal of Bodywork and Movement Therapies, 27, 447-454. doi: 10.1016/j.jbmt.2021.03.007
Kim, W. M., Seo, Y. G., Park, Y. J., Cho, H. S., & Lee, C. H. (2021). Effect of different exercise types on the cross-sectional area and lumbar lordosis angle in patients with flat back syndrome. International Journal of Environmental Research and Public Health, 18(20). doi: 10.3390/ijerph182010923
Kim, Y., Lee, J. M., Wellsandt, E., & Rosen, A. B. (2020). Comparison of shoulder range of motion, strength, and upper quarter dynamic balance between NCAA division I overhead athletes with and without a history of shoulder injury. Physical Therapy in Sport, 42, 53-60. doi: 10.1016/j.ptsp.2019.12.007
Kinel, E., D’Amico, M., & Roncoletta, P. (2018). Normative 3D opto-electronic stereo-photogrammetric sagittal alignment parameters in a young healthy adult population. PLoS ONE, 13(9). doi: 10.1371/journal.pone.0203679
Kinkorová, I., Brozová, E., & Hrásky, P. (2019). Assessment of body posture and muscle imbalances in first league women handball players. Rehabilitacia, 56(3), 240-246.
Kinkorová, I., Brozová, E., & Hrásky, P. (2019). Assessment of body posture and muscle imbalances in first league women handball players. Rehabilitacia, 56(3), 240-246.
Kishimoto, T., Kawamura, K., Nakashima, M., & Morishita, M. (2018). Relationship between standing postural alignments and balance ability in elderly females. Rigakuryoho Kagaku, 33(4), 555-559. doi: 10.1589/rika.33.555
Kishimoto, T., Kuniyasu, K., Suehiro, T., & Kobara, K. (2019). Muscle activity during backward perturbation response in patients with clinical vertebral compression fractures. Journal of Exercise Rehabilitation, 15(5), 696-702. doi: 10.12965/jer.1938502.251
Kisilewicz, A., Janusiak, M., Szafraniec, R., Smoter, M., Ciszek, B., Madeleine, P., . . . Kawczyński, A. (2018). Changes in Muscle Stiffness of the Trapezius Muscle after Application of Ischemic Compression into Myofascial Trigger Points in Professional Basketball Players. Journal of Human Kinetics, 64(1), 35-45. doi: 10.2478/hukin-2018-0043
Kisilewicz, A., Janusiak, M., Szafraniec, R., Smoter, M., Ciszek, B., Madeleine, P., . . . Kawczyński, A. (2018). Changes in Muscle Stiffness of the Trapezius Muscle after Application of Ischemic Compression into Myofascial Trigger Points in Professional Basketball Players. Journal of Human Kinetics, 64(1), 35-45. doi: 10.2478/hukin-2018-0043
Kistler-Fischbacher, M., Yong, J. S., Weeks, B. K., & Beck, B. R. (2021). A Comparison of Bone-Targeted Exercise With and Without Antiresorptive Bone Medication to Reduce Indices of Fracture Risk in Postmenopausal Women With Low Bone Mass: The MEDEX-OP Randomized Controlled Trial. Journal of Bone and Mineral Research, 36(9), 1680-1693. doi: 10.1002/jbmr.4334
Kluck, D., Sullivan, T. B., Bastrom, T. P., Bartley, C. E., Yaszay, B., & Newton, P. O. (2021). Predictors of spontaneous lumbar curve correction in thoracic-only fusions: 3D analysis in AIS. Spine Deformity, 9(2), 461-469. doi: 10.1007/s43390-020-00231-0
Kocak, T., Ulmar, B., Reichel, H., & Weckbach, S. (2018). Eosinophilic granuloma of the spine involving C1 and pulmonary infiltration in young children – Presentation of two cases with a follow-up over 10 years including review of the literature. Journal of Orthopaedics, 15(3), 808-811. doi: 10.1016/j.jor.2018.08.012
Kocur, P., Grzeskowiak, M., Wiernicka, M., Goliwas, M., Lewandowski, J., & Lochynski, D. (2017). Effects of aging on mechanical properties of sternocleidomastoid and trapezius muscles during transition from lying to sitting position—A cross-sectional study. Archives of Gerontology and Geriatrics, 70, 14-18. doi: 10.1016/j.archger.2016.12.005
Kocur, P., Tomczak, M., Wiernicka, M., Goliwąs, M., Lewandowski, J., & Łochyński, D. (2019). Relationship between age, BMI, head posture and superficial neck muscle stiffness and elasticity in adult women. Scientific Reports, 9(1). doi: 10.1038/s41598-019-44837-5
Kocur, P., Wilski, M., Goliwąs, M., Lewandowski, J., & Łochyński, D. (2019). Influence of Forward Head Posture on Myotonometric Measurements of Superficial Neck Muscle Tone, Elasticity, and Stiffness in Asymptomatic Individuals With Sedentary Jobs. Journal of Manipulative and Physiological Therapeutics, 42(3), 195-202. doi: 10.1016/j.jmpt.2019.02.005
Kocur, P., Wilski, M., Lewandowski, J., & Łochyński, D. (2019). Female Office Workers With Moderate Neck Pain Have Increased Anterior Positioning of the Cervical Spine and Stiffness of Upper Trapezius Myofascial Tissue in Sitting Posture. PM and R, 11(5), 476-482. doi: 10.1016/j.pmrj.2018.07.002
Kocur, P., Wilski, M., Lewandowski, J., & Łochyński, D. (2019). Female Office Workers With Moderate Neck Pain Have Increased Anterior Positioning of the Cervical Spine and Stiffness of Upper Trapezius Myofascial Tissue in Sitting Posture. PM and R, 11(5), 476-482. doi: 10.1016/j.pmrj.2018.07.002
Koelé, M. C., Lems, W. F., & Willems, H. C. (2020). The Clinical Relevance of Hyperkyphosis: A Narrative Review. Frontiers in Endocrinology, 11. doi: 10.3389/fendo.2020.00005
Koelé, M. C., Willems, H. C., Swart, K. M. A., van Dijk, S. C., Lips, P., de Groot, L. C. P. G. M., . . . van der Velde, N. (2021). The association between hyperkyphosis and fall incidence among community-dwelling older adults. Osteoporosis International. doi: 10.1007/s00198-021-06136-6
Kok, S. E., Erasmus, C. E., Scheffer, A. R. T., van Hulst, K., Rovers, M. M., & van den Hoogen, F. J. A. (2018). Effectiveness of submandibular duct relocation in 91 children with excessive drooling: A prospective cohort study. Clinical Otolaryngology, 43(6), 1471-1477. doi: 10.1111/coa.13188
Kolesnikova, A. S., Fedonnikov, A. S., Kirillova, I. V., Ulianov, V. I., Levchenko, K. K., Kireev, S. I., . . . Norkin, I. A. (2019). The possibilities with decision support systems in surgery of spine-pelvic complex (analytical review). Genij Ortopedii, 25(2), 243-253. doi: 10.18019/1028-4427-2019-25-2-243-253
Koller, H., Ames, C., Mehdian, H., Bartels, R., Ferch, R., Deriven, V., . . . Robinson, Y. (2019). Characteristics of deformity surgery in patients with severe and rigid cervical kyphosis (CK): results of the CSRS-Europe multi-centre study project. European Spine Journal, 28(2), 324-344. doi: 10.1007/s00586-018-5835-2
Koller, H., Mayer, M., Koller, J., Ferraris, L., Wiedenhöfer, B., Hitzl, W., & Hempfing, A. (2021). Temporary treatment with magnetically controlled growing rod for surgical correction of severe adolescent idiopathic thoracic scoliosis greater than 100°. European Spine Journal, 30(3), 788-796. doi: 10.1007/s00586-020-06709-9
Komati, M. A., Korkie, F. E., & Becker, P. (2020). Pectoralis minor length measurements in three different scapula positions. South African Journal of Physiotherapy, 76(1), 1-6. doi: 10.4102/sajp.v76i1.1487
Komsta, R., Osiński, Z., Dȩbiak, P., Twardowski, P., & Lisiak, B. (2019). Prevalence of pectus excavatum (PE), pectus carinatum (PC), tracheal hypoplasia, thoracic spine deformities and lateral heart displacement in thoracic radiographs of screw-tailed brachycephalic dogs. PLoS ONE, 14(10). doi: 10.1371/journal.pone.0223642
Korakakis, V., O'Sullivan, K., O'Sullivan, P. B., Evagelinou, V., Sotiralis, Y., Sideris, A., . . . Giakas, G. (2019). Physiotherapist perceptions of optimal sitting and standing posture. Musculoskeletal Science and Practice, 39, 24-31. doi: 10.1016/j.msksp.2018.11.004
Kotelnikov, A. O., Ryabykh, S. O., & Burtsev, A. V. (2020). Postural changes of the vertebral-pelvic balance in patients with Hip-Spine syndrom. Genij Ortopedii, 26(2), 206-211. doi: 10.18019/1028-4427-2020-26-2-206-211
Kotwani, S., Bid, D. N., Ghatamaneni, D., Alahmari, K. A., Ramalingam, T., & Paul Silvian, S. (2018). Determining the reliability of craniocervical flexion test in asymptomatic individuals. Hong Kong Physiotherapy Journal, 38(1), 33-40. doi: 10.1142/S101370251850004X
Kovach, C. R., Taani, M. H., Evans, C. R., Kelber, S., & Margolis, I. (2019). Restrictive Ventilatory Patterns in Residents of Continuing Care Retirement Communities. Western Journal of Nursing Research, 41(3), 355-371. doi: 10.1177/0193945918803114
Kováčiková, Z., Neumannova, K., Rydlova, J., Bizovská, L., & Janura, M. (2018). The effect of balance training intervention on postural stability in children with asthma. Journal of Asthma, 55(5), 502-510. doi: 10.1080/02770903.2017.1342257
Kraft, D., Van Laerhofen, K., & Bieber, G. (2021). CareCam: Concept of a new tool for Corporate Health Management. Paper presented at the ACM International Conference Proceeding Series.
Kraus, S. (2017). Failure to make the correct diagnosis: Part II - a physical therapist's perspective Complications of Temporomandibular Joint Surgery (pp. 17-28).
Kristiníková, J., Petrová, M., Krejčí, J., Svoboda, Z., Poděbradská, R., & Janura, M. (2020). Effect of prosthesis on body posture and postural stability in upper limb amputees. Rehabilitace a Fyzikalni Lekarstvi, 27(1), 43-50.
Krott, N. L., Wild, M., & Betsch, M. (2020). Meta-analysis of the validity and reliability of rasterstereographic measurements of spinal posture. European Spine Journal, 29(9), 2392-2401. doi: 10.1007/s00586-020-06402-x
Kruis, A., & Eekhof, J. (2021). Hyperkyfose of kromme rug. Huisarts en Wetenschap. doi: 10.1007/s12445-021-1294-9
Kubicek, J., Penhaker, M., Augustynek, M., Kudrna, P., Grepl, J., Vilimek, D., . . . Kuca, K. (2020). RianA – A diagnostic device for measurement of joint range. Paper presented at the 2020 8th E-Health and Bioengineering Conference, EHB 2020.
Kuć, J., & Żendzian-Piotrowska, M. (2020). A Pilot Study Evaluating the Prevalence of Cervical Spine Dysfunction Among Students of Dentistry at the Medical University. Frontiers in Neurology, 11. doi: 10.3389/fneur.2020.00200
Kudo, D., Miyakoshi, N., Hongo, M., Kasukawa, Y., Ishikawa, Y., Fujii, M., & Shimada, Y. (2018). mRNA expressions of peroxisome proliferator-activated receptor gamma coactivator 1α, tumor necrosis factor-α, and interleukin-6 in paraspinal muscles of patients with lumbar kyphosis: A preliminary study. Clinical Interventions in Aging, 13, 1633-1638. doi: 10.2147/CIA.S172952
Kudo, D., Miyakoshi, N., Hongo, M., Kasukawa, Y., Ishikawa, Y., & Shimada, Y. (2020). Impact of sagittal spine-pelvis-leg alignment and muscle strength on quality of life and low back pain in rural Japanese community- dwelling middle-aged and elderly persons. Journal of Back and Musculoskeletal Rehabilitation, 33(2), 263-268. doi: 10.3233/BMR-160618
Kums, T., Ereline, J., Veldre, G., Gapeyeva, H., Pääsuke, M., & Vain, A. (2017). Markers for monitoring adaptive peculiarity of the musculoskeletal system in rhythmic gymnasts with non-specific low back pain. Gazzetta Medica Italiana Archivio per le Scienze Mediche, 176(5), 237-246. doi: 10.23736/S0393-3660.16.03358-1
Kuo, F. C., Chang, S. T., Liao, Y. Y., & Lee, C. H. (2020). Center of Pressure Trace and Sensory Components of the Limits of Stability Test in Older Adults with Vertebral Compression Fractures. Journal of Geriatric Physical Therapy, 43(1), 24-31. doi: 10.1519/JPT.0000000000000201
Kuo, F. C., Liao, Y. Y., Lee, C. H., Liau, B. Y., & Pan, C. C. (2020). Posture Stability and Kinematics While Performing a 180° Turning Step in Elderly Individuals With and Without Vertebral Compression Fracture and in Middle-Aged Adults. Journal of Medical and Biological Engineering, 40(2), 239-250. doi: 10.1007/s40846-020-00508-9
Kuo, Y. L., Chung, C. H., Huang, T. W., Tsao, C. H., Chang, S. Y., Peng, C. K., . . . Shen, C. H. (2019). Association between spinal curvature disorders and injury: A nationwide population-based retrospective cohort study. BMJ Open, 9(1). doi: 10.1136/bmjopen-2018-023604
Kuo, Y. L., Huang, K. Y., Kao, C. Y., & Tsai, Y. J. (2021). Sitting posture during prolonged computer typing with and without a wearable biofeedback sensor. International Journal of Environmental Research and Public Health, 18(10). doi: 10.3390/ijerph18105430
Kuo, Y. L., Lee, T. H., & Tsai, Y. J. (2020). Evaluation of a cervical stabilization exercise program for pain, disability, and physical impairments in university violinists with nonspecific neck pain. International Journal of Environmental Research and Public Health, 17(15), 1-11. doi: 10.3390/ijerph17155430
Kuo, Y. L., Wang, P. S., Ko, P. Y., Huang, K. Y., & Tsai, Y. J. (2019). Immediate effects of real-time postural biofeedback on spinal posture, muscle activity, and perceived pain severity in adults with neck pain. Gait and Posture, 67, 187-193. doi: 10.1016/j.gaitpost.2018.10.021
Kuo, Y. R., Fang, J. J., Wu, C. T., Lin, R. M., Su, P. F., & Lin, C. L. (2019). Analysis of a customized cervical collar to improve neck posture during smartphone usage: a comparative study in healthy subjects. European Spine Journal, 28(8), 1793-1803. doi: 10.1007/s00586-019-06022-0
Kuperus, J. S., Smit, E. J. M., Pouran, B., van Hamersvelt, R. W., van Stralen, M., Seevinck, P. R., . . . Verlaan, J. J. (2018). Anterior longitudinal ligament in diffuse idiopathic skeletal hyperostosis: Ossified or displaced? Journal of Orthopaedic Research, 36(9), 2491-2496. doi: 10.1002/jor.24020
Kurtoğlu, H. S., Tuna, F., Tuna, H., Uluçam, E., Taştekın, N., & Bırtane, M. (2019). Analysis of spinal posture with three-dimensional ultrasonic system in patients with ankylosing spondylitis. Archives of Rheumatology, 34(1), 44-52. doi: 10.5606/ArchRheumatol.2019.6795
Kusakabe, T., Endo, K., Sawaji, Y., Suzuki, H., Nishimura, H., Matsuoka, Y., . . . Yamamoto, K. (2020). Mode of onset of dropped head syndrome and efficacy of conservative treatment. Journal of Orthopaedic Surgery, 28(2). doi: 10.1177/2309499020938882
Kwan, M. K., Loh, K. W., Chung, W. H., Chiu, C. K., Hasan, M. S., & Chan, C. Y. W. (2021). Perioperative outcome and complications following single-staged Posterior Spinal Fusion (PSF) using pedicle screw instrumentation in Adolescent Idiopathic Scoliosis (AIS): a review of 1057 cases from a single centre. BMC Musculoskeletal Disorders, 22(1). doi: 10.1186/s12891-021-04225-5
Kweh, B. T. S., Lee, H. Q., Tan, T., Rutges, J., Marion, T., Tew, K. S., . . . Tee, J. W. (2021). The Role of Spinal Orthoses in Osteoporotic Vertebral Fractures of the Elderly Population (Age 60 Years or Older): Systematic Review. Global Spine Journal, 11(6), 975-987. doi: 10.1177/2192568220948036
Kwon, S. H., Chung, E. J., Lee, J., Kim, S. W., & Lee, B. H. (2021). The effect of hamstring relaxation program on headache, pressure pain threshold, and range of motion in patients with tension headache: A randomized controlled trial. International Journal of Environmental Research and Public Health, 18(19). doi: 10.3390/ijerph181910137
Kwon, S. M., Chun, H. J., Yi, H. J., Kim, Y. S., & Kim, K. D. (2019). Computed Tomographic Assessment of Sagittal Plane Alignment of the Thoracolumbar Junction in a Young Adult Korean Population. World Neurosurgery, 121, e351-e357. doi: 10.1016/j.wneu.2018.09.105
Kyhlbäck, M., Schröder Winter, H., Thierfelder, T., & Söderlund, A. (2014). Physiotherapy treatment of the diabetic shoulder: A longitudinal study following patients with diabetes and shoulder pain using a pre-post treatment design. Disability and Rehabilitation, 36(7), 556-562. doi: 10.3109/09638288.2013.804593
Kyhlbäck, M., Söderlund, A., Thierfelder, T., & Elmgren Frykberg, G. (2019). Physiotherapy treatment of the diabetic shoulder: health-related quality of life and measures of shoulder function regarding patients with type 1 diabetes. Disability and Rehabilitation, 41(12), 1435-1442. doi: 10.1080/09638288.2018.1430177
Kyhlbäck, M., Söderlund, A., Thierfelder, T., & Elmgren Frykberg, G. (2019). Physiotherapy treatment of the diabetic shoulder: health-related quality of life and measures of shoulder function regarding patients with type 1 diabetes. Disability and Rehabilitation, 41(12), 1435-1442. doi: 10.1080/09638288.2018.1430177
Kyrölä, K., Kautiainen, H., Pekkanen, L., Mäkelä, P., Kiviranta, I., & Häkkinen, A. (2019). Long-term clinical and radiographic outcomes and patient satisfaction after adult spinal deformity correction. Scandinavian Journal of Surgery, 108(4), 343-351. doi: 10.1177/1457496918812201
Kyrölä, K. K., Salme, J., Tuija, J., Tero, I., Eero, K., & Arja, H. (2018). Intra-and interrater reliability of sagittal spinopelvic parameters on full-spine radiographs in adults with symptomatic spinal disorders. Neurospine, 15(2), 175-181. doi: 10.14245/ns.1836054.027
L. Blum, C. (2019). The many faces of forward head posture: the importance of differential diagnosis. Cranio - Journal of Craniomandibular Practice, 37(3), 143-146. doi: 10.1080/08869634.2019.1594003
Labaki, C., Otayek, J., Massaad, A., Bakouny, Z., Karam, M., Hanna, C., . . . Assi, A. (2019). Is the apical vertebra the most rotated vertebra in the scoliotic curve? Journal of Neurosurgery: Spine, 31(6), 873-879. doi: 10.3171/2019.6.SPINE19203
Labeeb, A., Serag, D. M., Latif, A. A. R. A., & Fotoh, D. S. (2021). Clinical, electrophysiological, and ultrasound evaluation for early detection of musculoskeletal hand disorders and nerve entrapment in mobile phone users. Revista Colombiana de Reumatologia, 28(4), 267-275. doi: 10.1016/j.rcreu.2020.08.008
Laboissière, R., Barraud, P. A., & Cian, C. (2017). Real and visually-induced body inclination differently affect the perception of object stability. PLoS ONE, 12(10). doi: 10.1371/journal.pone.0186431
Lafage, R., Schwab, F., Glassman, S., Bess, S., Harris, B., Sheer, J., . . . Lafage, V. (2017). Age-Adjusted Alignment Goals Have the Potential to Reduce PJK. Spine, 42(17), 1275-1282. doi: 10.1097/BRS.0000000000002146
Lafer, E. M., McCuiston, M., & Swanson, A. (2020). Yoga therapy: An overview of key research and the underlying mechanisms Handbook of Research on Evidence-Based Perspectives on the Psychophysiology of Yoga and Its Applications (pp. 159-178).
Lafuente, P. C., de Vicente, C. M., Ramos, A. L., Sánchez, E. S., & García Íñiguez, J. P. (2020). Chest deformity as a cause of tracheobronchial compression. A pediatric case. Archivos Argentinos de Pediatria, 118(3), E342-E347. doi: 10.5546/aap.2020.e342
Lai, C. C., Chen, S. Y., Yang, J. L., & Lin, J. J. (2019). Effectiveness of stretching exercise versus kinesiotaping in improving length of the pectoralis minor: A systematic review and network meta-analysis. Physical Therapy in Sport, 40, 19-26. doi: 10.1016/j.ptsp.2019.08.003
Lai, J., Ji, G., Zhou, Y., Chen, J., Zhou, M., Mo, J., & Zheng, T. (2021). Apoptosis of endplate chondrocytes in cervical kyphosis is associated with chronic forward flexed neck: an in vivo rat bipedal walking model. Journal of Orthopaedic Surgery and Research, 16(1). doi: 10.1186/s13018-020-02124-4
Laita, L. C., Cubillo, C. T., Gómez, T. M., & Del Barrio, S. J. (2018). Effects of corrective, therapeutic exercise techniques on adolescent idiopathic scoliosis. A systematic review. Archivos Argentinos de Pediatria, 116(4), e582-e589. doi: 10.5546/aap.2018.eng.e582
Lakhiani, C., Fisher, S. M., Janhofer, D. E., & Song, D. H. (2018). Ergonomics in microsurgery. Journal of Surgical Oncology, 118(5), 840-844. doi: 10.1002/jso.25197
Lamberts, R. P., Eken, M. M., du Toit, J., Botha, E., de Villiers, R. V. P., & Langerak, N. G. (2021). Spinal Curvatures, Deformities, and the Level of Disability in People with Bilateral Spastic Cerebral Palsy Living in South Africa	A 6-Year Follow-Up Study During Adulthood. Archives of Physical Medicine and Rehabilitation. doi: 10.1016/j.apmr.2021.09.006
Lambrechts, M. J., Smith, M. J., & Choma, T. J. (2021). Orthopedic manifestations of cystic fibrosis. Orthopedics, 44(3), E440-E445. doi: 10.3928/01477447-20210415-03
Langdon, E., Snodgrass, S. J., Young, J. L., Miller, A., & Callister, R. (2019). Posture of rugby league players and its relationship to non-contact lower limb injury: A prospective cohort study. Physical Therapy in Sport, 40, 27-32. doi: 10.1016/j.ptsp.2019.08.006
Lange, T., Struyf, F., Schmitt, J., Lützner, J., & Kopkow, C. (2017). The reliability of physical examination tests for the clinical assessment of scapular dyskinesis in subjects with shoulder complaints: A systematic review. Physical Therapy in Sport, 26, 64-89. doi: 10.1016/j.ptsp.2016.10.006
Langella, F., Fusini, F., Rossi, G., Villafañe, J. H., Migliaccio, N., Donzelli, S., & Berjano, P. (2019). Spinal deformity and malocclusion association is not supported by high-quality studies: results from a systematic review of the literature. European Spine Journal, 28(7), 1638-1651. doi: 10.1007/s00586-019-05896-4
Langella, F., Villafañe, J. H., Damilano, M., Cecchinato, R., Pejrona, M., Ismael, M., & Berjano, P. (2017). Predictive Accuracy of Surgimap Surgical Planning for Sagittal Imbalance. Spine, 42(22), E1297-E1304. doi: 10.1097/BRS.0000000000002230
Langella, F., Villafañe, J. H., Ismael, M., Buric, J., Piazzola, A., Lamartina, C., & Berjano, P. (2018). Reliability of the xipho-pubic angle in patients with sagittal imbalance of the spine. Journal of Neurosurgical Sciences, 62(2), 121-127. doi: 10.23736/S0390-5616.16.03556-6
Langerak, N. G., Britz, E., Dix-Peek, S., du Toit, J., Fieggen, A. G., & Lamberts, R. P. (2020). Incidence of spinal deformities and the relationship with physical status and back pain in ambulant adults with cerebral palsy and spastic diplegia. European Spine Journal, 29(6), 1416-1423. doi: 10.1007/s00586-019-06235-3
Laredo, J. D. (2021). Thoraco-lumbar spine and aging. Interventional treatments under radiological guidance. Bulletin de l'Academie Nationale de Medecine, 205(5), 474-483. doi: 10.1016/j.banm.2021.02.024
Lasanen, R., Malo, M. K. H., Airaksinen, O., Karhu, J., Töyräs, J., & Julkunen, P. (2018). Infrared thermography reveals effect of working posture on skin temperature in office workers. International Journal of Occupational Safety and Ergonomics, 24(3), 457-463. doi: 10.1080/10803548.2017.1336299
Lau, D., & Ames, C. P. (2020). Three-column osteotomy for the treatment of rigid cervical deformity. Neurospine, 17(3), 525-533. doi: 10.14245/ns.2040466.233
Lau, D., Deviren, V., Joshi, R. S., & Ames, C. P. (2020). Comparison of perioperative complications following posterior column osteotomy versus posterior-based 3-column osteotomy for correction of rigid cervicothoracic deformity: a single-surgeon series of 95 consecutive cases. Journal of Neurosurgery: Spine, 33(3), 297-306. doi: 10.3171/2020.3.SPINE191330
Leach, R. A. (2019). Doing the Same Thing and Expecting a Different Outcome: It Is Time for a Questioning Philosophy and Theory-Driven Chiropractic Research. Journal of Chiropractic Humanities, 26, 60-74. doi: 10.1016/j.echu.2019.08.002
Lederman, E. (2017). Prozessorientierung in der Osteopathie: ein Ansatz jenseits des Strukturmodells. Osteopathische Medizin, 18(3), 4-14. doi: 10.1016/S1615-9071(17)30078-3
Lee, A. L., Goldstein, R. S., Chan, C., Rhim, M., Zabjek, K., & Brooks, D. (2018). Postural deviations in individuals with chronic obstructive pulmonary disease (COPD). Canadian Journal of Respiratory, Critical Care, and Sleep Medicine, 2(2), 61-68. doi: 10.1080/24745332.2017.1409091
Lee, A. L., Goldstein, R. S., Rhim, M., Chan, C., Brooks, D., & Zabjek, K. (2018). Reliability and validity of non-radiological measures of thoracic kyphosis in chronic obstructive pulmonary disease. International Journal of Therapy and Rehabilitation, 25(12), 648-654. doi: 10.12968/ijtr.2018.25.12.648
Lee, B. K., & Seo, D. K. (2020). The importance of optimal gaze direction on deep neck flexor activation in chronic neck pain. Healthcare (Switzerland), 8(4). doi: 10.3390/healthcare8040449
Lee, C. H., Chung, C. K., Jang, J. S., Kim, S. M., Chin, D. K., Lee, J. K., . . . Hyun, S. J. (2017). Effectiveness of deformity-correction surgery for primary degenerative sagittal imbalance: A meta-analysis. Journal of Neurosurgery: Spine, 27(5), 540-551. doi: 10.3171/2017.3.SPINE161134
Lee, C. H., Lee, S., & Shin, G. (2017). Reliability of forward head posture evaluation while sitting, standing, walking and running. Human Movement Science, 55, 81-86. doi: 10.1016/j.humov.2017.07.008
Lee, C. H., Won, Y. I., Ko, Y. S., Yang, S. H., Kim, C. H., Park, S. B., & Chung, C. K. (2021). Posterior-only versus combined anterior-posterior fusion in Scheuermann disease: A systematic review and meta-analysis. Journal of Neurosurgery: Spine, 34(4), 608-616. doi: 10.3171/2020.7.SPINE201062
Lee, C. S., Hwang, C. J., Jung, H. S., Lee, D. H., Park, J. W., Cho, J. H., . . . Park, S. (2020). Association Between Vertebral Rotation Pattern and Curve Morphology in Adolescent Idiopathic Scoliosis. World Neurosurgery, 143, e243-e252. doi: 10.1016/j.wneu.2020.07.111
Lee, E., Choi, W. J., Jung, D. I., & Lee, S. (2018). A randomized controlled trial on posture improvement and trunk muscle strength by round shoulder posture improvement exercise. International Journal of E-Health and Medical Communications, 9(4), 1-10. doi: 10.4018/IJEHMC.2018100101
Lee, E., & Lee, S. (2019). Impact of cervical sensory feedback for forward head posture on headache severity and physiological factors in patients with tension-type headache: A randomized, single-blind, controlled trial. Medical Science Monitor, 25, 9572-9584. doi: 10.12659/MSM.918595
Lee, E., Moloney, S., Talsma, J., & Pierce-Talsma, S. (2019). Osteopathic manipulative treatment considerations in tension-type headache. Journal of the American Osteopathic Association, 119(10), e40-e41. doi: 10.7556/jaoa.2019.096
Lee, H. J., Jeon, D. G., & Park, J. H. (2021). Correlation between kinematic sagittal parameters of the cervical lordosis or head posture and disc degeneration in patients with posterior neck pain. Open Medicine (Poland), 16(1), 161-168. doi: 10.1515/med-2021-0219
Lee, I., Sim, S., & Jin, S. (2021). Hamstring stretching significantly changes the sitting biomechanics. International Journal of Industrial Ergonomics, 84. doi: 10.1016/j.ergon.2021.103163
Lee, J. (2017). Comparisons of incidence of spinal and lower extremity deformities according to the physical characteristics between sports major and nonmajor college students. Journal of Exercise Rehabilitation, 13(2), 240-243. doi: 10.12965/jer.1734938.469
Lee, J. (2018). Incidence analysis of axial and lower extremity deviations based on the physical characteristics between domestic and foreign college students. Journal of Exercise Rehabilitation, 14(4), 643-647. doi: 10.12965/jer.1836280.140
Lee, J., Kim, D., Yu, K., Cho, Y., & You, J. H. (2018). Comparison of isometric cervical flexor and isometric cervical extensor system exercises on patients with neuromuscular imbalance and cervical crossed syndrome associated forward head posture. Bio-Medical Materials and Engineering, 29(3), 289-298. doi: 10.3233/BME-181728
Lee, J., Kim, D., Yu, K., Cho, Y., & You, J. H. (2018). Comparison of isometric cervical flexor and isometric cervical extensor system exercises on patients with neuromuscular imbalance and cervical crossed syndrome associated forward head posture. Bio-Medical Materials and Engineering, 29(3), 289-298. doi: 10.3233/BME-181728
Lee, J., & Lee, S. H. (2017). Does lumbar paraspinal muscles improve after corrective fusion surgery in degenerative flat black? Indian Journal of Orthopaedics, 51(2), 147-154. doi: 10.4103/0019-5413.201713
Lee, J. C. N., Li, S. S. W., & Chow, D. H. K. (2021). School backpack design: A systematic review and a summary of design items. International Journal of Industrial Ergonomics, 84. doi: 10.1016/j.ergon.2021.103166
Lee, J. H. (2017). Are Kinesio taping and Kinesiology taping the same? Physical Therapy in Sport, 28, 53-54. doi: 10.1016/j.ptsp.2017.09.002
Lee, J. H. (2017). The short-term effectiveness of balance taping on acute nonspecific low-back pain. Medicine (United States), 96(51). doi: 10.1097/MD.0000000000009304
Lee, J. H., & Choi, H. S. (2019). Effects of balance taping using kinesiology tape in a female with patellofemoral pain syndrome: A case report. Journal of Back and Musculoskeletal Rehabilitation, 32(6), 829-832. doi: 10.3233/BMR-171004
Lee, J. H., & Choi, I. R. (2019). Effect of balance taping using kinesiology tape and cross taping on shoulder impingement syndrome: A case report. Medicina (Lithuania), 55(10). doi: 10.3390/medicina55100648
Lee, J. H., & Yoon, T. L. (2020). Effective treatment for chronic ankle instability during lateral step-down—kinesiology tape, resistance exercise, or both accompanied with heel raise-lower exercise? Journal of Sport Rehabilitation, 28(8), 809-816. doi: 10.1123/JSR.2018-0073
Lee, K. C., Wu, Y. T., Chen, L. C., Shen, C. H., Chung, C. H., Chien, W. C., & Shieh, Y. S. (2019). Chronic obstructive pulmonary disease combined with vertebral compression fracture increases the risk of temporomandibular disorder: A population-based cohort study. Medicine (United States), 98(37). doi: 10.1097/MD.0000000000017162
Lee, K. C., Wu, Y. T., Chien, W. C., Chung, C. H., Chen, L. C., & Shieh, Y. S. (2020). The prevalence of first-onset temporomandibular disorder in low back pain and associated risk factors: A nationwide population-based cohort study with a 15-year follow-up. Medicine (United States), 99(3). doi: 10.1097/MD.0000000000018686
Lee, K. C., Wu, Y. T., Chien, W. C., Chung, C. H., Shen, C. H., Chen, L. C., & Shieh, Y. S. (2021). Osteoporosis and the risk of temporomandibular disorder in chronic obstructive pulmonary disease. Journal of Bone and Mineral Metabolism, 39(2), 201-211. doi: 10.1007/s00774-020-01134-w
Lee, K. M., Kay, M. C., Kucera, K. L., Prentice, W. E., & Kerr, Z. Y. (2019). Epidemiology of cervical muscle strains in collegiate and high school football athletes, 2011–2012 through 2013–2014 academic years. Journal of Athletic Training, 54(7), 780-786. doi: 10.4085/1062-6050-229-18
Lee, K. Y., Lee, J. H., Kang, K. C., Im, S. K., Chang, D. G., & Choi, S. H. (2020). Spino-Pelvic Thresholds for Prevention of Proximal Junctional Kyphosis Following Combined Anterior Column Realignment and Short Posterior Spinal Fusion in Degenerative Lumbar Kyphosis. Orthopaedic Surgery, 12(6), 1674-1684. doi: 10.1111/os.12645
Lee, K. Y., Noh, H. R., Jang, S. J., Lee, D. Y., Hong, J. H., Yu, J. H., & Kim, J. S. (2018). Comparison of the thickness of longus colli and sternocleidomastoid according to weight of backpack and measurement of craniocervical angle. Research Journal of Pharmacy and Technology, 11(7), 2997-3002. doi: 10.5958/0974-360X.2018.00552.8
Lee, M., Huntoon, E. A., & Sinaki, M. (2019). Soft Tissue and Bony Injuries Attributed to the Practice of Yoga: A Biomechanical Analysis and Implications for Management. Mayo Clinic Proceedings, 94(3), 424-431. doi: 10.1016/j.mayocp.2018.09.024
Lee, M. H., & Jang, S. H. (2019). The effects of the neck stabilization exercise on the muscle activity of trunk respiratory muscles and maximum voluntary ventilation of chronic stroke patients. Journal of Back and Musculoskeletal Rehabilitation, 32(6), 863-868. doi: 10.3233/BMR-170839
Lee, M. Y., Jeon, H., Choi, J. S., Park, Y., & Ryu, J. S. (2020). Efficacy of modified cervical and shoulder retraction exercise in patients with loss of cervical lordosis and neck pain. Annals of Rehabilitation Medicine, 44(3), 210-217. doi: 10.5535/arm.19117
Lee, M. Y., Lee, H. Y., & Yong, M. S. (2014). Characteristics of cervical position sense in subjects with forward head posture. Journal of Physical Therapy Science, 26(11), 1741-1743. doi: 10.1589/jpts.26.1741
Lee, N. K., Jung, S. I., Lee, D. Y., & Kang, K. W. (2017). Effects of exercise on cervical angle and respiratory function in smartphone users. Osong Public Health and Research Perspectives, 8(4), 271-274. doi: 10.24171/j.phrp.2017.8.4.07
Lee, R., James, C., Edwards, S., Skinner, G., Young, J. L., & Snodgrass, S. J. (2021). Evidence for the effectiveness of feedback from wearable inertial sensors during work-related activities: A scoping review. Sensors, 21(19). doi: 10.3390/s21196377
Lee, R., James, C., Edwards, S., & Snodgrass, S. J. (2021). Posture during the use of electronic devices in people with chronic neck pain: A 3D motion analysis project. Work, 68(2), 491-505. doi: 10.3233/WOR-203245
Lee, S. H., Carey, S., Lazinski, M., & Kim, E. S. (2019). An integrative intervention program for college musicians and kinematics in cello playing. European Journal of Integrative Medicine, 25, 34-40. doi: 10.1016/j.eujim.2018.10.014
Lee, S. H., Yu, W. J., & Lee, D. Y. (2019). Effects of planck exercise on the cranio-vertebral angle, round shoulder postureand forward head posture. Indian Journal of Public Health Research and Development, 10(11), 4678-4683. doi: 10.5958/0976-5506.2019.04344.4
Lee, S. M., Kim, H. J., Ham, S. J., & Kim, S. (2021). Assistive devices to help correct sitting-posture based on posture analysis results. International Journal on Informatics Visualization, 5(3), 340-346. doi: 10.30630/joiv.5.3.673
Lee, S. M., & Lee, J. H. (2018). Effect of balance taping using kinesiology tape for a hamstring muscle injury and traumatic knee pain in an amateur university football player: A case report. Medicine (United States), 97(23). doi: 10.1097/MD.0000000000010973
Lee, T. T. Y., Cheung, J. C. W., Law, S. Y., To, M. K. T., Cheung, J. P. Y., & Zheng, Y. P. (2020). Analysis of sagittal profile of spine using 3D ultrasound imaging: a phantom study and preliminary subject test. Computer Methods in Biomechanics and Biomedical Engineering: Imaging and Visualization, 8(3), 232-244. doi: 10.1080/21681163.2019.1566025
Lee, T. T. Y., Jiang, W. W., Cheng, C. L. K., Lai, K. K. L., To, M. K. T., Castelein, R. M., . . . Zheng, Y. P. (2019). A Novel Method to Measure the Sagittal Curvature in Spinal Deformities: The Reliability and Feasibility of 3-D Ultrasound Imaging. Ultrasound in Medicine and Biology, 45(10), 2725-2735. doi: 10.1016/j.ultrasmedbio.2019.05.031
Lee, T. T. Y., Lai, K. K. L., Cheng, J. C. Y., Castelein, R. M., Lam, T. P., & Zheng, Y. P. (2021). Investigation of the Phenomenon of Coronal–Sagittal Curvature Coupling on Curve Progression: An Exploratory Study using 3-D Ultrasound. Ultrasound in Medicine and Biology, 47(8), 2202-2212. doi: 10.1016/j.ultrasmedbio.2021.03.037
Lee, Y., Beck, D., & Park, W. (2020). Human Factors Evaluation of an Ambient Display for Real-Time Posture Feedback to Sedentary Workers. IEEE Access, 8, 223405-223417. doi: 10.1109/ACCESS.2020.3044316
Leininger, B., Brønfort, G., Haas, M., Schmitt, J., Evans, R. L., Levin, M., . . . Goldsmith, C. H. (2017). Spinal rehabilitative exercise or manual treatment for the prevention of tension-type headache in adults. Cochrane Database of Systematic Reviews, 2017(7). doi: 10.1002/14651858.CD012139.pub2
Lekkas, D., Price, G. D., & Jacobson, N. C. (2022). Using smartphone app use and lagged-ensemble machine learning for the prediction of work fatigue and boredom. Computers in Human Behavior, 127. doi: 10.1016/j.chb.2021.107029
Leme, J. C., Reis, Y. B. D., Banks, L. D. S., Cardoso, J. R., Campos, M. H., & Moura, F. A. (2020). Effects of sports bra and footwear on vertebral posture during walking and running. Journal of Biomechanics, 99. doi: 10.1016/j.jbiomech.2019.109524
Lemeunier, N., Jeoun, E. B., Suri, M., Tuff, T., Shearer, H., Mior, S., . . . Cȏté, P. (2018). Reliability and validity of clinical tests to assess posture, pain location, and cervical spine mobility in adults with neck pain and its associated disorders: Part 4. A systematic review from the cervical assessment and diagnosis research evaluation (CADRE) collaboration. Musculoskeletal Science and Pr…
Lemmers, G. P. G., Heijmans, M. W. M., Scafoglieri, A., Buyl, R., Staal, J. B., Schmitt, M. A., & Cattrysse, E. (2018). Three-dimensional kinematics of the cervical spine using an electromagnetic tracking device. Differences between healthy subjects and subjects with non-specific neck pain and the effect of age. Clinical Biomechanics, 54, 111-117. doi: 10.1016/j.clinbiomech.2018.03.012
Letafatkar, A., Rabiei, P., Alamooti, G., Bertozzi, L., Farivar, N., & Afshari, M. (2020). Effect of therapeutic exercise routine on pain, disability, posture, and health status in dentists with chronic neck pain: a randomized controlled trial. International Archives of Occupational and Environmental Health, 93(3), 281-290. doi: 10.1007/s00420-019-01480-x
Lewiecki, E. M., Bilezikian, J. P., Giangregorio, L., Greenspan, S. L., Khosla, S., Kostenuik, P., . . . Pacifici, R. (2019). Proceedings of the 2018 Santa Fe Bone Symposium: Advances in the Management of Osteoporosis. Journal of Clinical Densitometry, 22(1), 1-19. doi: 10.1016/j.jocd.2018.09.010
Lewis, C. B., Laflin, M., & Gray, D. L. (2021). Exercise as Medicine for Older Women. Clinics in Geriatric Medicine, 37(4), 639-650. doi: 10.1016/j.cger.2021.05.009
Li, B., Guo, R., Jiang, X., Wu, J., Zhang, D., Yang, C., . . . Gao, L. (2021). Posterior wedge osteotomy assisted by O-arm navigation for treating ankylosing spondylitis with thoracolumbar fractures: An early clinical evaluation. Annals of Palliative Medicine, 10(6), 6694-6705. doi: 10.21037/apm-21-1286
Li, C., Liu, D., Xu, C., Wang, Z., Shu, S., Sun, Z., . . . Wang, Z. L. (2021). Sensing of joint and spinal bending or stretching via a retractable and wearable badge reel. Nature Communications, 12(1). doi: 10.1038/s41467-021-23207-8
Li, C., Liu, D., Xu, C., Wang, Z., Shu, S., Sun, Z., . . . Wang, Z. L. (2021). Sensing of joint and spinal bending or stretching via a retractable and wearable badge reel. Nature Communications, 12(1). doi: 10.1038/s41467-021-23207-8
Li, J., Tseng, C., Yuan, Y., Jiang, D., Qian, Z., Hu, Z., . . . Liu, Z. (2021). Determining the association between the radiographic parameters and the SRS-22 scores in Chinese female patients with adolescent idiopathic scoliosis: does curve pattern matter? British Journal of Neurosurgery. doi: 10.1080/02688697.2021.1875396
Li, S., Du, C. Z., Mao, S. H., Shi, B. L., Zhu, Z. Z., & Qiu, Y. (2021). Both structural damage and inflammation of the lumbar spine contribute to the sagittal imbalance in ankylosing spondylitis patients with thoracolumbar kyphosis. Quantitative Imaging in Medicine and Surgery, 11(1), 362-370. doi: 10.21037/QIMS-19-990
Li, W., Guan, J., Guo, Y., Wang, J., Wang, Y., & Qu, Y. (2020). Application of tranexamic acid for the perioperative period of patients undergoing scoliosis correction surgery. Farmacia, 68(6), 1081-1090. doi: 10.31925/farmacia.2020.6.16
Li, W. Y., Chau, P. H., Dai, Y., & Tiwari, A. F. (2021). The Prevalence and Negative Effects of Thoracic Hyperkyphosis on Chinese Community-Dwelling Older Adults in Wuhan, Hubei Province, China. Journal of Nutrition, Health and Aging, 25(1), 57-63. doi: 10.1007/s12603-020-1441-1
Li, Y., Li, S., Jiang, J., & Yuan, S. (2019). Effects of yoga on patients with chronic nonspecific neck pain	A PRISMA systematic review and meta-analysis. Medicine (United States), 98(8). doi: 10.1097/MD.0000000000014649
Li, Y., Zhu, J., & Xie, C. (2017). A comparative study of percutaneous kyphoplasty and conservative therapy on vertebral osteoporotic compression fractures in elderly patients. International Journal of Clinical and Experimental Medicine, 10(5), 8139-8145.
Liang, J., Zhou, X., Chen, N., Li, X., Yu, H., Yang, Y., . . . Du, Q. (2018). Efficacy of three-dimensionally integrated exercise for scoliosis in patients with adolescent idiopathic scoliosis: Study protocol for a randomized controlled trial. Trials, 19(1). doi: 10.1186/s13063-018-2834-x
Liang, Z., Galea, O., Thomas, L., Jull, G., & Treleaven, J. (2019). Cervical musculoskeletal impairments in migraine and tension type headache: A systematic review and meta-analysis. Musculoskeletal Science and Practice, 42, 67-83. doi: 10.1016/j.msksp.2019.04.007
Liao, D. Y. (2018). Collaborative, social-networked posture training for students Advances in Medicine and Biology (Vol. 128, pp. 199-222).
Lim, L. Y., Ho, P. J., Liu, J., Chay, W. Y., Tan, M. H., Hartman, M., & Li, J. (2018). Determinants of breast size in Asian women. Scientific Reports, 8(1). doi: 10.1038/s41598-018-19437-4
Lim, S. J., Kim, J. Y., Lee, S. J., Lee, G. D., Cho, Y. J., Jeong, Y. Y., . . . Kim, H. C. (2018). Altered Thoracic Cage Dimensions in Patients with Chronic Obstructive Pulmonary Disease. Tuberculosis and Respiratory Diseases, 81(2), 123-131. doi: 10.4046/trd.2017.0095
Lin, H. H., & Chang, M. C. (2021). Surgical instrumentation in osteoporotic spinal disorder Osteoporosis Of The Spine: Asian Perspectives (pp. 260-277).
Lin, H. H., Chang, M. C., Wang, S. T., Liu, C. L., & Chou, P. H. (2018). The fates of pedicle screws and functional outcomes in a geriatric population following polymethylmethacrylate augmentation fixation for the osteoporotic thoracolumbar and lumbar burst fractures with mean ninety five month follow-up. International Orthopaedics, 42(6), 1313-1320. doi: 10.1007/s00264-018-3812-3
Lin, N. C. J., Hayward, K. S., D’Cruz, K., Thompson, E., Li, X., & Lannin, N. A. (2020). Validity and reliability of a smartphone inclinometer app for measuring passive upper limb range of motion in a stroke population*. Disability and Rehabilitation, 42(22), 3243-3249. doi: 10.1080/09638288.2019.1585972
Lin, T., Lu, J., Zhang, Y., Wang, Z., Chen, G., Gu, Y., . . . Liu, W. (2021). Does spinal sagittal imbalance lead to future vertebral compression fractures in osteoporosis patients? Spine Journal, 21(8), 1362-1375. doi: 10.1016/j.spinee.2021.03.014
Lin, W. S., Huang, T. F., Chuang, T. Y., Lin, C. L., & Kao, C. H. (2018). Association between cervical spondylosis and migraine: A nationwide retrospective cohort study. International Journal of Environmental Research and Public Health, 15(4). doi: 10.3390/ijerph15040587
Liposcki, D. B., da Silva Nagata, I. F., Silvano, G. A., Zanella, K., & Schneider, R. H. (2019). Influence of a Pilates exercise program on the quality of life of sedentary elderly people: A randomized clinical trial. Journal of Bodywork and Movement Therapies, 23(2), 390-393. doi: 10.1016/j.jbmt.2018.02.007
Littré, B. (2018). Neurodynamics and nerve entrapment of the upper limb: A systematic review. Kinesitherapie, 18(195), 10-22. doi: 10.1016/j.kine.2017.12.024
Liu, B., Liu, X., Wang, G., Shen, X., Chang, L., Peng, S., & Zhang, M. (2019). Measurement of paravertebral muscle indicators on MRI in the patients with osteoporotic vertebral fracture and its clinical significance. Chinese Journal of Tissue Engineering Research, 23(4), 578-583. doi: 10.3969/j.issn.2095-4344.1040
Liu, G. P., Qian, B. P., Qiu, Y., Huang, J. C., Qiao, M., & Wang, B. (2020). Is Any Correlation Present Between the Severity of Syndesmophytes and Spinopelvic and Clinical Parameters in Advanced Ankylosing Spondylitis? World Neurosurgery, 137, e618-e625. doi: 10.1016/j.wneu.2020.02.087
Liu, K., Yu, X., Cui, X., Su, Y., Sun, L., Yang, J., & Han, W. (2021). Effects of proprioceptive neuromuscular facilitation stretching combined with aerobic training on pulmonary function in copd patients: A randomized controlled trial. International Journal of COPD, 16, 969-977. doi: 10.2147/COPD.S300569
Liu, L., Yuan, Y., Zhang, S., Xu, J., & Zou, J. (2021). Osteoimmunological insights into the pathogenesis of ankylosing spondylitis. Journal of Cellular Physiology, 236(9), 6090-6100. doi: 10.1002/jcp.30313
Liu, T., Hou, X., Xie, B., Wu, J., Yang, X., Sun, X., & Wang, J. (2020). Pelvic incidence: A study of a spinopelvic parameter in MRI evaluation of pelvic organ prolapse. European Journal of Radiology, 132. doi: 10.1016/j.ejrad.2020.109286
Liu, T., Yang, H., Hai, Y., Kang, N., & Zhao, F. (2021). Avoiding Radical Removal of Posterior Elements in Posterior Vertebral Column Resections: A Modified Schwab Grade 6 Osteotomy for Severe Post-Tuberculous Kyphotic Deformity. World Neurosurgery, 150, 172-178.e172. doi: 10.1016/j.wneu.2021.03.114
Liu, Y., Xu, B. S., Xu, H. W., Li, N., Jiang, H. F., Wang, T., & Liu, Y. (2020). Imaging changes in spinal-pelvic sagittal alignment in sitting and standing positions in degenerative lumbar spondylolisthesis patients. Chinese Journal of Tissue Engineering Research, 24(24), 3857-3861. doi: 10.3969/j.issn.2095-4344.2706
Liu, Z. W., Xie, R., Sun, K., Li, K. M., Wang, X. W., Zhan, J. W., & Zhu, L. G. (2021). Interpretation of diagnostic criteria for cervicogenic headache: Challenges and understandings in diagnosis and differential diagnosis. Chinese Journal of Tissue Engineering Research, 25(23), 3746-3751. doi: 10.12307/2021.049
Lleras-Forero, L., Newham, E., Teufel, S., Kawakami, K., Hartmann, C., Hammond, C. L., . . . Schulte-Merker, S. (2020). Muscle defects due to perturbed somite segmentation contribute to late adult scoliosis. Aging, 12(18), 18603-18621. doi: 10.18632/aging.103856
Lonner, B. S., Ren, Y., Bess, S., Kelly, M., Kim, H. J., Yaszay, B., . . . Newton, P. O. (2019). Surgery for the Adolescent Idiopathic Scoliosis Patients After Skeletal Maturity: Early Versus Late Surgery. Spine Deformity, 7(1), 84-92. doi: 10.1016/j.jspd.2018.05.012
Loos, C., & Napoli, D. J. (2021). Expanding Echo: Coordinated Head Articulations as Nonmanual Enhancements in Sign Language Phonology. Cognitive Science, 45(5). doi: 10.1111/cogs.12958
Lopera-Muñeton, C., Valencia-Legarda, F., Bedoya-Bedoya, O. M., Correa-Castaño, D., & Páramo-Velásquez, C. A. (2019). Body posture and biomechanics in women after mastectomy. Paper presented at the Journal of Physics: Conference Series.
López-de-Uralde-Villanueva, I., Candelas-Fernández, P., de-Diego-Cano, B., Mínguez-Calzada, O., & del Corral, T. (2018). The effectiveness of combining inspiratory muscle training with manual therapy and a therapeutic exercise program on maximum inspiratory pressure in adults with asthma: a randomized clinical trial. Clinical Rehabilitation, 32(6), 752-765. doi: 10.1177/0269215517751587
López-de-Uralde-Villanueva, I., Sollano-Vallez, E., & Del Corral, T. (2018). Reduction of cervical and respiratory muscle strength in patients with chronic nonspecific neck pain and having moderate to severe disability. Disability and Rehabilitation, 40(21), 2495-2504. doi: 10.1080/09638288.2017.1337239
López-de-Uralde-Villanueva, I., Tostado-Haro, I., Noval-Granda, B., Ferrer-Peña, R., & Del Corral, T. (2020). Widespread impairment of tactile spatial acuity and sensory-motor control in patients with chronic nonspecific neck pain with neuropathic features. Musculoskeletal Science and Practice, 47. doi: 10.1016/j.msksp.2020.102138
López-Ruiz, A. M., & López-Miñarro, P. A. (2020). Short-term effect of a hamstring stretching program in hamstring extensibility and sagittal spinal curvatures in high school students. Cultura, Ciencia y Deporte, 15(43), 75-84.
López-Torres, O., Mon-López, D., Gomis-Marzá, C., Lorenzo, J., & Guadalupe-Grau, A. (2021). Effects of myofascial release or self-myofascial release and control position exercises on lower back pain in idiopathic scoliosis: A systematic review. Journal of Bodywork and Movement Therapies, 27, 16-25. doi: 10.1016/j.jbmt.2021.02.017
Lorbergs, A. L., Allaire, B. T., Yang, L., Kiel, D. P., Cupples, L. A., Jarraya, M., . . . Samelson, E. J. (2019). A longitudinal study of trunk muscle properties and severity of thoracic kyphosis in women and men: The Framingham study. Journals of Gerontology - Series A Biological Sciences and Medical Sciences, 74(3), 420-427. doi: 10.1093/gerona/gly056
Lorbergs, A. L., Murabito, J. M., Jarraya, M., Guermazi, A., Allaire, B. T., Yang, L., . . . Samelson, E. J. (2017). Thoracic Kyphosis and Physical Function: The Framingham Study. Journal of the American Geriatrics Society, 65(10), 2257-2264. doi: 10.1111/jgs.15038
Lorente, A., Barrios, C., Lorente, R., Tamariz, R., & Burgos, J. (2019). Severe hyperkyphosis reduces the aerobic capacity and maximal exercise tolerance in patients with Scheuermann disease. Spine Journal, 19(2), 330-338. doi: 10.1016/j.spinee.2018.07.002
Lorzadeh, N., Kazemirad, Y., & Kazemirad, N. (2021). The effect of corrective and therapeutic exercises on bleeding volume and severe menstrual pain in non-athletic women. Journal of Obstetrics and Gynaecology, 41(7), 1121-1126. doi: 10.1080/01443615.2020.1839870
Losch, D., Groneberg, D. A., Ohlendorf, D., & Wanke, E. M. (2017). Text neck. Zentralblatt fur Arbeitsmedizin, Arbeitsschutz und Ergonomie, 67(4), 234-236. doi: 10.1007/s40664-017-0190-4
Lotfian, S., Moghadam, N., Hassnamirzaie, B., & Soltani, S. K. (2017). Are lower extremity injuries related to spinal form abnormalities in professional football players? A prospective cohort study. Asian Journal of Sports Medicine, 8(4). doi: 10.5812/asjsm.55543
Loughenbury, P. R., & Tsirikos, A. I. (2017). Scheuermann's kyphosis: diagnosis, presentation and treatment. Orthopaedics and Trauma, 31(6), 388-394. doi: 10.1016/j.mporth.2017.09.010
Lu, L., Robinson, M., Tan, Y., Goonewardena, K., Guo, X., Mareels, I., & Oetomo, D. (2020). Effective Assessments of a Short-Duration Poor Posture on Upper Limb Muscle Fatigue Before Physical Exercise. Frontiers in Physiology, 11. doi: 10.3389/fphys.2020.541974
Lubis, J., Sukur, A., Haqiyah, A., Irawan, A. A., Suliyanthini, D., Sukriadi, S., & Susianti, E. (2021). Cooling vest (cv-f) to improve recovery effectiveness of pencak silat martial arts student-athletes. Journal of Engineering Science and Technology, 16(4), 2938-2949.
Lubis, J., Sukur, A., Haqiyah, A., Irawan, A. A., Suliyanthini, D., Sukriadi, S., & Susianti, E. (2021). Cooling vest (cv-f) to improve recovery effectiveness of pencak silat martial arts student-athletes. Journal of Engineering Science and Technology, 16(4), 2938-2949.
Lucertini, M., Bianca, E., Marciano, E., & Pettorossi, V. E. (2019). Analysis of the nystagmus evoked by cross-coupled acceleration (Coriolis phenomenon). Acta Otorhinolaryngologica Italica, 39(5), 341-346. doi: 10.14639/0392-100X-2073
Lucha-López, M. O., Tricás-Moreno, J. M., Gaspar-Calvo, E., Lucha-López, A. C., Vidal-Peracho, C., Hidalgo-García, C., . . . Fanlo-Mazas, P. (2018). Relationship between knee alignment in asymptomatic subjects and flexibility of the main muscles that are functionally related to the knee. Journal of International Medical Research, 46(8), 3065-3077. doi: 10.1177/0300060518771825
Ludwig, E. A., Tolle, S. L., Jenkins, E., & Russell, D. (2021). Magnification loupes influence on neck and trunk flexion of dental hygienists while scaling—A pilot study. International Journal of Dental Hygiene, 19(1), 106-113. doi: 10.1111/idh.12470
Ludwig, O., Berger, J., Becker, S., Kemmler, W., & Fröhlich, M. (2019). The impact of whole-body electromyostimulation on body posture and trunk muscle strength in untrained persons. Frontiers in Physiology, 10(AUG). doi: 10.3389/fphys.2019.01020
Ludwig, O., Kelm, J., Hammes, A., Schmitt, E., & Fröhlich, M. (2020). Neuromuscular performance of balance and posture control in childhood and adolescence. Heliyon, 6(7). doi: 10.1016/j.heliyon.2020.e04541
Luedtke, K. (2017). Does the rectus capitis posterior minor muscle contribute to the pathogenesis of chronic headache? Cephalalgia, 37(11), 1015-1016. doi: 10.1177/0333102416664795
Luedtke, K., & May, A. (2017). Stratifying migraine patients based on dynamic pain provocation over the upper cervical spine. Journal of Headache and Pain, 18(1). doi: 10.1186/s10194-017-0808-0
Luedtke, K., Mehnert, J., & May, A. (2018). Altered muscle activity during rest and during mental or physical activity is not a trait symptom of migraine - a neck muscle EMG study. Journal of Headache and Pain, 19(1). doi: 10.1186/s10194-018-0851-5
Luedtke, K., Schoettker-Königer, T., Hall, T., Enns, C., Grassold, M., Hasselhoff-Styhler, P., . . . Schäfer, A. (2020). Concurrent validity and reliability of measuring range of motion during the cervical flexion rotation test with a novel digital goniometer. BMC Musculoskeletal Disorders, 21(1). doi: 10.1186/s12891-020-03525-6
Luedtke, K., Starke, W., & May, A. (2018). Musculoskeletal dysfunction in migraine patients. Cephalalgia, 38(5), 865-875. doi: 10.1177/0333102417716934
Luedtke, K., Starke, W., & May, A. (2018). Musculoskeletal dysfunction in migraine patients. Cephalalgia, 38(5), 865-875. doi: 10.1177/0333102417716934
Łukasik, E., Targosiński, P., Szymański, M., Letkiewicz-Ryłów, O., Styczeń, P., & Wychowański, M. (2017). Comparing the effectiveness of myofascial techniques with massage in persons with upper crossed syndrome (preliminary report). Postepy Rehabilitacji, 31(2), 53-67. doi: 10.1515/rehab-2015-0067
Łukasik, E., Targosiński, P., Szymański, M., Letkiewicz-Ryłów, O., Styczeń, P., & Wychowański, M. (2017). Comparing the effectiveness of myofascial techniques with massage in persons with upper crossed syndrome (preliminary report). Postepy Rehabilitacji, 31(2), 53-67. doi: 10.1515/rehab-2015-0067
Luo, D., Hu, F., Zhang, T., Deng, Y., & Wu, X. (2018). How Does a Robot Develop Its Reaching Ability Like Human Infants Do? IEEE Transactions on Cognitive and Developmental Systems, 10(3), 795-809. doi: 10.1109/TCDS.2018.2861893
Lwin, N. N., Myint, T., Oo, W. M., San, H. H., & Tun, M. T. (2021). EFFICACY on PRESSURE-BIOFEEDBACK GUIDED CRANIOCERVICAL FLEXION EXERCISE in NECK PAIN A RANDOMIZED CONTROLLED TRIAL. Journal of Musculoskeletal Research. doi: 10.1142/S0218957721500135
Lytras, D., Sykaras, E., Christoulas, K., Myrogiannis, I., & Kellis, E. (2019). Effects of an integrated neuromuscular inhibition technique program on neck muscle strength and endurance in individuals with chronic mechanical neck pain. Journal of Bodywork and Movement Therapies, 23(3), 643-651. doi: 10.1016/j.jbmt.2019.01.004
Maarouf, A., Norasteh, A. A., Daneshmandi, H., & Ebrahimi-Atri, A. (2020). Effect of a corrective exercise program based on scapular stability on upper cross syndrome in wheelchair basketball athletes. Iranian Journal of War and Public Health, 12(1), 19-27. doi: 10.29252/IJWPH.12.1.19
Maarouf, A., Norasteh, A. A., Daneshmandi, H., & Ebrahimi-Atri, A. (2020). Effect of a corrective exercise program based on scapular stability on upper cross syndrome in wheelchair basketball athletes. Iranian Journal of War and Public Health, 12(1), 19-27. doi: 10.29252/IJWPH.12.1.19
Macek, P., Terek-Derszniak, M., Biskup, M., Krol, H., Smok-Kalwat, J., Gozdz, S., & Zak, M. (2020). Assessment of age-induced changes in body fat percentage and bmi aided by bayesian modelling: A cross-sectional cohort study in middle-aged and older adults. Clinical Interventions in Aging, 15, 2301-2311. doi: 10.2147/CIA.S277171
Mach, A., Demkow-Jania, M., Klimkiewicz, A., Jakubczyk, A., Abramowska, M., Kuciak, A., . . . Wojnar, M. (2020). Adaptation and Validation of the Polish Version of the 10-Item Mobile Phone Problematic Use Scale. Frontiers in Psychiatry, 11. doi: 10.3389/fpsyt.2020.00427
MacHino, M., Ando, K., Kobayashi, K., Nakashima, H., Kanbara, S., Ito, S., . . . Imagama, S. (2020). Influence of Global Spine Sagittal Balance and Spinal Degenerative Changes on Locomotive Syndrome Risk in a Middle-Age and Elderly Community-Living Population. BioMed Research International, 2020. doi: 10.1155/2020/3274864
MacLennan, T., Seres, P., Rickard, J., Stolz, E., Beaulieu, C., & Wilman, A. H. (2021). Characterization of B1+ field variation in brain at 3 T using 385 healthy individuals across the lifespan. Magnetic Resonance in Medicine. doi: 10.1002/mrm.29011
Maddalozzo, G. F., Aikenhead, K., Sheth, V., & Perisic, M. N. (2018). A Novel Treatment Combination for Failed Back Surgery Syndrome, With a 41-Month Follow-Up: A Retrospective Case Report. Journal of Chiropractic Medicine, 17(4), 256-263. doi: 10.1016/j.jcm.2018.03.007
Maddaluno, M. L. M., Ferreira, A. P. A., Tavares, A. C. L. C., Meziat-Filho, N., & Ferreira, A. S. (2021). Craniocervical Posture Assessed With Photogrammetry and the Accuracy of Palpation Methods for Locating the Seventh Cervical Spinous Process: A Cross-sectional Study. Journal of Manipulative and Physiological Therapeutics, 44(3), 196-204. doi: 10.1016/j.jmpt.2020.07.012
Maden, C., Turhan, B., Maden, T., & Bayramlar, K. (2021). Investigating the effects of head posture muscles’ viscoelastic parameters on pulmonary and functional capacity in healthy individuals. Physiotherapy Quarterly, 29(3), 62-67. doi: 10.5114/pq.2021.105885
Madinei, S. S., & Arjmand, N. (2019). Sagittal range of motion of the thoracic spine using standing digital radiography: A throughout comparison with non-radiographic data reviewed from the literature. Scientia Iranica, 26(3B), 1307-1315. doi: 10.24200/sci.2018.20503
Madsen, B. K., Søgaard, K., Andersen, L. L., Tornøe, B., & Jensen, R. H. (2018). Efficacy of strength training on tension-type headache: A randomised controlled study. Cephalalgia, 38(6), 1071-1080. doi: 10.1177/0333102417722521
Maeda-Iino, A., Fukushima, M., Sakoguchi, Y., Omure, H., Oishi, A., Oga, Y., . . . Miyawaki, S. (2020). Effects of intra-oesophageal acid infusion and a stress task on masseter muscle activity and autonomic nervous activity in wakefulness. Journal of Oral Rehabilitation, 47(5), 567-576. doi: 10.1111/joor.12947
Maestroni, L., Read, P., Bishop, C., Papadopoulos, K., Suchomel, T. J., Comfort, P., & Turner, A. (2020). The Benefits of Strength Training on Musculoskeletal System Health: Practical Applications for Interdisciplinary Care. Sports Medicine, 50(8), 1431-1450. doi: 10.1007/s40279-020-01309-5
Mahmood, T., Afzal, W., Ahmad, U., Arif, M. A., & Ahmad, A. (2021). Comparative effectiveness of routine physical therapy with and without instrument assisted soft tissue mobilization in patients with neck pain due to upper crossed syndrome. Journal of the Pakistan Medical Association, 71(10), 2304-2308. doi: 10.47391/JPMA.03-415
Mahmood, T., Afzal, W., Ahmad, U., Arif, M. A., & Ahmad, A. (2021). Comparative effectiveness of routine physical therapy with and without instrument assisted soft tissue mobilization in patients with neck pain due to upper crossed syndrome. Journal of the Pakistan Medical Association, 71(10), 2304-2308. doi: 10.47391/JPMA.03-415
Mahmood, T., Afzal, W., Ahmad, U., Arif, M. A., & Ahmad, A. (2021). Instrument soft tissue mobilization integrated with exercise for musculoskeletal disorders. Rawal Medical Journal, 46(3), 749-752.
Mahmood, T., Afzal, W., Ahmad, U., Arif, M. A., & Ahmad, A. (2021). Instrument soft tissue mobilization integrated with exercise for musculoskeletal disorders. Rawal Medical Journal, 46(3), 749-752.
Mahmoud Ali, M. G., Abdel Raoof, N. A. L., Sedhom, M. G., Helmy, N. A., & Fawaz, H. E. (2020). Effect of different lumbar lordotic angles on dynamic postural stability in young adults. Fizjoterapia Polska, 20(2), 142-147.
Mahmoud, N. F., Hassan, K. A., Abdelmajeed, S. F., Moustafa, I. M., & Silva, A. G. (2019). The Relationship Between Forward Head Posture and Neck Pain: a Systematic Review and Meta-Analysis. Current Reviews in Musculoskeletal Medicine, 12(4), 562-577. doi: 10.1007/s12178-019-09594-y
Mahmoud, R. S., El-Negmy, E. H., Kamal, H. M., Alawady, M. E. S., & Alsakhawi, R. S. (2018). Balance master versus treadmill training on dynamic balance in hemiparetic cerebral palsied children. Journal of Advanced Pharmacy Education and Research, 8(4), 15-20.
Maissan, F., Pool, J., de Raaij, E., Mollema, J., Ostelo, R., & Wittink, H. (2018). The clinical reasoning process in randomized clinical trials with patients with non-specific neck pain is incomplete: A systematic review. Musculoskeletal Science and Practice, 35, 8-17. doi: 10.1016/j.msksp.2018.01.011
Maistrello, L. F., Geri, T., Gianola, S., Zaninetti, M., & Testa, M. (2018). Effectiveness of trigger point manual treatment on the frequency, intensity, and duration of attacks in primary headaches: A systematic review and meta-analysis of randomized controlled trials. Frontiers in Neurology, 9(APR). doi: 10.3389/fneur.2018.00254
Majeed, A., Kayani, S., Riaz, S., Yasin, M. M., Naeem, A., & Mansoor, S. R. (2021). Comparative effectiveness of pectoralis minor stretching and rhomboids strengthening on resting position of scapula in healthy persons with rounded shoulder posture. Rawal Medical Journal, 46(3), 576-579.
Malakoutian, M., Yamamoto, S., Sadaram, S., Speidel, J., Liu, J., Street, J., . . . Oxland, T. R. (2021). The effect of vertebral level on biomechanical properties of the lumbar paraspinal muscles in a rat model. Journal of the Mechanical Behavior of Biomedical Materials, 118. doi: 10.1016/j.jmbbm.2021.104446
Mallick, A. S., Garas, G., & McGlashan, J. (2019). Presbylaryngis: A state-of-the-art review. Current Opinion in Otolaryngology and Head and Neck Surgery, 27(3), 168-177. doi: 10.1097/MOO.0000000000000540
Manabe, N., Covaro, A., Bobinski, L., Shimizu, T., Olerud, C., & Robinson, Y. (2019). The relationship between the occipitocervical junction and thoracic kyphosis in ankylosing spondylitis: A retrospective cohort study of 86 cervical fractures in surgically treated patients. Asian Spine Journal, 13(1), 103-110. doi: 10.31616/ASJ.2018.0010
Mandrekar, S., Chavhan, D., Shyam, A. K., & Sancheti, P. K. (2019). Effects of carrying school bags on cervical and shoulder posture in static and dynamic conditions in adolescent students. International Journal of Adolescent Medicine and Health. doi: 10.1515/ijamh-2019-0073
Mani, S., Sharma, S., Omar, B., Ahmad, K., Muniandy, Y., & Singh, D. K. A. (2017). Quantitative measurements of forward head posture in a clinical settings: a technical feasibility study. European Journal of Physiotherapy, 19(3), 119-123. doi: 10.1080/21679169.2017.1296888
Mani, S., Sharma, S., & Singh, D. K. A. (2018). Web plot digitizer software: Can it be used to measure neck posture in clinical practice? Asian Journal of Pharmaceutical and Clinical Research, 11(Special Issue 2), 86-87. doi: 10.22159/ajpcr.2018.v11s2.28589
Mani, S., Sharma, S., & Singh, D. K. A. (2021). Concurrent validity and reliability of telerehabilitation-based physiotherapy assessment of cervical spine in adults with non-specific neck pain. Journal of Telemedicine and Telecare, 27(2), 88-97. doi: 10.1177/1357633X19861802
Manzone, P. P., Arce, M. S. V., Avalos, E. M., Iñiguez, M. L. C., & Gemetro, J. (2019). Prevalence of early spinal deformity in children with GMFCS v cerebral palsy. Coluna/ Columna, 18(1), 21-27. doi: 10.1590/S1808-185120191801190473
Marchand, A. A., Houle, M., Girard, M. P., Hébert, M. E., & Descarreaux, M. (2019). Comparing neck extensor muscle function in asymptomatic Canadian adults and adults with tension-type headache: A cross-sectional study. BMJ Open, 9(5). doi: 10.1136/bmjopen-2017-020984
Mariani, C. L., Zlotnick, J. A., Harrysson, O., Marcellin-Little, D. J., Malinak, K., Gavitt, A., & Guevar, J. (2021). Accuracy of three-dimensionally printed animal-specific drill guides for implant placement in canine thoracic vertebrae: A cadaveric study. Veterinary Surgery, 50(2), 294-302. doi: 10.1111/vsu.13557
Marouvo, J., Sousa, F., Fernandes, O., Castro, M. A., & Paszkiel, S. (2021). Gait kinematics analysis of flatfoot adults. Applied Sciences (Switzerland), 11(15). doi: 10.3390/app11157077
Martinez-merinero, P., Nuñez-nagy, S., Achalandabaso-ochoa, A., Fernandez-matias, R., Pecos-martin, D., & Gallego-izquierdo, T. (2020). Relationship between forward head posture and tissue mechanosensitivity: A cross-sectional study. Journal of Clinical Medicine, 9(3). doi: 10.3390/jcm9030634
Martínez-Merinero, P., Tarancón, F. A., Montañez-Aguilera, J., Nuñez-Nagy, S., Pecos-Martín, D., Fernández-Matías, R., . . . Gallego-Izquierdo, T. (2021). Interaction between pain, disability, mechanosensitivity and cranio-cervical angle in subjects with cervicogenic headache: A cross-sectional study. Journal of Clinical Medicine, 10(1), 1-10. doi: 10.3390/jcm10010159
Martínez-Pérez, R., Cepeda, S., Paredes, I., Alen, J. F., & Lagares, A. (2017). MRI Prognostication Factors in the Setting of Cervical Spinal Cord Injury Secondary to Trauma. World Neurosurgery, 101, 623-632. doi: 10.1016/j.wneu.2017.02.034
Masaki, M., Ikezoe, T., Yanase, K., Ji, X., Umehara, J., Aoyama, J., . . . Ichihashi, N. (2019). Association of Pain History and Current Pain with Sagittal Spinal Alignment and Muscle Stiffness and Muscle Mass of the Back Muscles in Middle-aged and Elderly Women. Clinical Spine Surgery, 32(7), E346-E352. doi: 10.1097/BSD.0000000000000793
Masaki, M., Minakawa, K., Takeuchi, M., Kasahara, M., Inagaki, Y., Ogawa, Y., . . . Azuma, S. (2021). Association of mobility capacity with the masses and amounts of intramuscular non-contractile tissue of the trunk and lower extremity muscles in community-dwelling older adults. Human Movement Science, 80. doi: 10.1016/j.humov.2021.102887
Masaki, M., Ogawa, Y., Inagaki, Y., Sato, Y., Yokota, M., Maruyama, S., . . . Ando, Y. (2021). Association of sagittal spinal alignment in the sitting position with the trunk and lower extremity muscle masses in children and adults with cerebral palsy: A pilot study. Clinical Biomechanics, 90. doi: 10.1016/j.clinbiomech.2021.105491
Masaryk, V. (2016). Encouragement for activities breathing during Upper Crossed Syndrome. Lekarsky Obzor, 65(10), 365-367.
Maslivec, A., Bampouras, T. M., & Dewhurst, S. (2017). Head flexion and different walking speeds do not affect gait stability in older females. Human Movement Science, 55, 87-93. doi: 10.1016/j.humov.2017.08.001
Mataliotakis, G., Tsirikos, A. I., & Mohammad, S. (2020). Impact of metabolic and other conditions including osteoporosis on the diagnosis and management of spinal fractures. Orthopaedics and Trauma, 34(5), 278-290. doi: 10.1016/j.mporth.2020.06.005
Matsi, A. E., Atsidakou, N., Christakou, A., & Georgoudis, G. (2020). Effectiveness of craniocervical flexion exercise on pain, disability, and cervical range of motion in patients with neck pain. Critical Reviews in Physical and Rehabilitation Medicine, 32(1), 39-57. doi: 10.1615/PhysMedRehabil.2020033374
Matsumoto, H., Warren, S., Simhon, M. E., Konigsberg, M. W., Fields, M. W., Roye, B. D., . . . Vitale, M. G. (2020). It is not just about the frontal plane: sagittal parameters impact curve progression in AIS patients undergoing brace treatment. Spine Deformity, 8(5), 921-929. doi: 10.1007/s43390-020-00122-4
Matsushita, M., Ito, M., Ito, S. I., & Fukumi, M. (2019). Verification of Regression Analysis of Muscle Fatigue Using Wrist EMG. Paper presented at the Proceedings - 2019 International Symposium on Intelligent Signal Processing and Communication Systems, ISPACS 2019.
Matsuura, Y., Hangai, M., Koizumi, K., Ueno, K., Hirai, N., Akuzawa, H., & Kaneoka, K. (2019). Injury trend analysis in the Japan national swim team from 2002 to 2016: Effect of the lumbar injury prevention project. BMJ Open Sport and Exercise Medicine, 5(1). doi: 10.1136/bmjsem-2019-000615
Matsuura, Y., Hangai, M., Koizumi, K., Ueno, K., Hirai, N., Akuzawa, H., & Kaneoka, K. (2020). Injuries and physical characteristics affecting swimmer participation in the Olympics: A prospective survey. Physical Therapy in Sport, 44, 128-135. doi: 10.1016/j.ptsp.2020.05.001
Mattei, T. A. (2018). Rope Jumping−Induced Traumatic Compression Fractures: the Underestimated Danger of Repetitive Axial Load Forces. World Neurosurgery, 113, 96-97. doi: 10.1016/j.wneu.2018.02.037
Matthews, W., Ellis, R., Furness, J., & Hing, W. (2018). Classification of Tendon Matrix Change Using Ultrasound Imaging: A Systematic Review and Meta-analysis. Ultrasound in Medicine and Biology, 44(10), 2059-2080. doi: 10.1016/j.ultrasmedbio.2018.05.022
McAlpine, R. T., Bettany-Saltikov, J. A., & Warren, J. G. (2006) 3D back shape in healthy young adults: An inter-rater and intra-rater reliability study. Vol. 123 (pp. 505-508).
McAlpine, R. T., Bettany-Saltikov, J. A., & Warren, J. G. (2009). Computerized back postural assessment in physiotherapy practice: Intra-rater and inter-rater reliability of the MIDAS system. Journal of Back and Musculoskeletal Rehabilitation, 22(3), 173-178. doi: 10.3233/BMR-2009-0231
McArthur, C., Gibbs, J. C., Ashe, M. C., Cheung, A. M., Hill, K. D., Kendler, D. L., . . . Giangregorio, L. M. (2021). The association between trunk muscle endurance, balance and falls self-efficacy in women with osteoporotic vertebral fractures: an exploratory analysis from a pilot randomized controlled trial. Disability and Rehabilitation, 43(16), 2268-2274. doi: 10.1080/09638288.2019.1696418
McArthur, C., Ziebart, C., & Laprade, J. (2021). What do we know about spinal manual therapy for people with osteoporosis? A narrative review. Physical Therapy Reviews, 26(1), 42-52. doi: 10.1080/10833196.2020.1852906
McCoy, M., & Carrino, A. J. (2012). Wellness and the chiropractic lifestyle Pediatric Chiropractic: Second Edition.
McDaniels-Davidson, C., Davis, A., Wing, D., Macera, C., Lindsay, S. P., Schousboe, J. T., . . . Kado, D. M. (2018). Kyphosis and incident falls among community-dwelling older adults. Osteoporosis International, 29(1), 163-169. doi: 10.1007/s00198-017-4253-3
McDaniels-Davidson, C., Nichols, J. F., Vaida, F., Marshall, L. M., Kado, D. M., & for the Osteoporotic Fractures in Men Study Research, G. (2020). Kyphosis and 3-year fall risk in community-dwelling older men. Osteoporosis International, 31(6), 1097-1104. doi: 10.1007/s00198-019-05155-8
McGhee, D. E., Coltman, K. A., Riddiford-Harland, D. L., & Steele, J. R. (2018). Upper torso pain and musculoskeletal structure and function in women with and without large breasts: A cross sectional study. Clinical Biomechanics, 51, 99-104. doi: 10.1016/j.clinbiomech.2017.12.009
McGhee, D. E., & Steele, J. R. (2020). Biomechanics of breast support for active women. Exercise and Sport Sciences Reviews, 48(3), 99-109. doi: 10.1249/JES.0000000000000221
McGhee, D. E., & Steele, J. R. (2020). Breast biomechanics: What do we really know? Physiology, 35(2), 144-156. doi: 10.1152/physiol.00024.2019
McHardy, A., Hoskins, W., Pollard, H., Onley, R., & Windsham, R. (2008). Chiropractic Treatment of Upper Extremity Conditions: A Systematic Review. Journal of Manipulative and Physiological Therapeutics, 31(2), 146-159. doi: 10.1016/j.jmpt.2007.12.004
McHugh, B. P., Morton, A. M., Akhbari, B., Molino, J., & Crisco, J. J. (2020). Accuracy of an electrogoniometer relative to optical motion tracking for quantifying wrist range of motion. Journal of Medical Engineering and Technology, 44(2), 49-54. doi: 10.1080/03091902.2020.1713240
McKenna, L., Cornwall, X., & Williams, S. (2017). Differences in Scapular Orientation Between Standing and Sitting Postures at Rest and in 120° Scaption: A Cross-Sectional Study. PM and R, 9(6), 579-587. doi: 10.1016/j.pmrj.2016.09.010
Meccariello, L., Muzii, V. F., Falzarano, G., Medici, A., Carta, S., Fortina, M., & Ferrata, P. (2017). Dynamic corset versus three-point brace in the treatment of osteoporotic compression fractures of the thoracic and lumbar spine: a prospective, comparative study. Aging Clinical and Experimental Research, 29(3), 443-449. doi: 10.1007/s40520-016-0602-x
Mehri, A., Letafatkar, A., & Khosrokiani, Z. (2020). Effects of Corrective Exercises on Posture, Pain, and Muscle Activation of Patients With Chronic Neck Pain Exposed to Anterior-Posterior Perturbation. Journal of Manipulative and Physiological Therapeutics, 43(4), 311-324. doi: 10.1016/j.jmpt.2018.11.032
Mehta, M., Joshua, A. M., Karthikbabu, S., Misri, Z., Unnikrishnan, B., Mithra, P., & Nayak, A. (2019). Effect of taping of thoracic and abdominal muscles on pelvic alignment and forward reach distance among stroke subjects: A randomized controlled trial. Annals of Neurosciences, 26(3-4), 10-16. doi: 10.1177/0972753119887321
Mehta, S. P., Liang, T., Mullins, K., & Wallenberg, J. (2018). A brief review of flexicurve for assessing spinal curvature. Critical Reviews in Physical and Rehabilitation Medicine, 30(4), 281-284. doi: 10.1615/CritRevPhysRehabilMed.2018029106
Mekhael, M., Labaki, C., Bizdikian, A. J., Bakouny, Z., Otayek, J., Yared, F., . . . Assi, A. (2020). How do skeletal and postural parameters contribute to maintain balance during walking? Human Movement Science, 72. doi: 10.1016/j.humov.2020.102658
Menezes-Reis, R., Bonugli, G. P., Salmon, C. E. G., Mazoroski, D., Da Silva Herrero, C. F. P., & Nogueira-Barbosa, M. H. (2018). Relationship of spinal alignment with muscular volume and fat infiltration of lumbar trunk muscles. PLoS ONE, 13(7). doi: 10.1371/journal.pone.0200198
Merbah, J., Jacquier-Bret, J., & Gorce, P. (2020). Effect of the presence or absence of upper limb support on posture when a smartphone user is in a seated position under ambient light conditions. International Journal of Industrial Ergonomics, 80. doi: 10.1016/j.ergon.2020.103050
Merlo, S. (2020). Surface Electrical Stimulation for Persistent Stuttering and Concomitant Orofacial Disorders: A Multiple Case Study. Perceptual and Motor Skills, 127(4), 698-721. doi: 10.1177/0031512520915027
Mescollotto, F. F., Pelai, E. B., Moreira de Castro, E., Pires, P. F., Ferreira, T. S., & Bigaton, D. R. (2020). Influence of smartphone use on the median frequency of mastigatory and trapezius muscles in women - a Pilot study. Journal of Bodywork and Movement Therapies, 24(2), 69-73. doi: 10.1016/j.jbmt.2019.09.003
Messina, G., Giustino, V., Martines, F., Rizzo, S., Pirino, A., & Scoppa, F. (2019). Orofacial muscles activity in children with swallowing dysfunction and removable functional appliances. European Journal of Translational Myology, 29(3), 246-250. doi: 10.4081/ejtm.2019.8267
Metin Ökmen, B., Ökmen, K., & Altan, L. (2018). Investigation of the effectiveness of therapeutic ultrasound with high-resolution ultrasonographic cross-sectional area measurement of cervical nerve roots in patients with chronic cervical radiculopathy: a prospective, controlled, single-blind study. Journal of Medical Ultrasonics, 45(3), 479-486. doi: 10.1007/s10396-017-0855-9
Meymand, F. E., Daneshmandi, H., Al-Zamani, M. S., & Ebrahimi, H. A. (2018). Spinal cord analysis in people with multiple sclerosis. Annals of Applied Sport Science, 6(1), 29-35. doi: 10.29252/aassjournal.6.1.29
Micarelli, A., Viziano, A., Granito, I., Micarelli, R. X., Augimeri, I., & Alessandrini, M. (2020). Temporomandibular disorders and cervicogenic dizziness: Relations between cervical range of motion and clinical parameters. Cranio - Journal of Craniomandibular Practice. doi: 10.1080/08869634.2020.1780772
Michalak, K., Dobrowolska, N., Motylewski, S., & Poziomska-Piątkowska, E. (2018). Body posture in children practicing handball. Fizjoterapia Polska, 18(3), 30-35.
Mieszała, W., Demczuk-Włodarczyk, E., Chromik, K., Hawrylak, A., & Małachowska-Sobieska, M. (2019). Examining relationships of the anterior pelvic tilt angle with the anterior-posterior curvatures and elongation of the spine. Acta of Bioengineering and Biomechanics, 21(1), 37-44. doi: 10.5277/ABB-01259-2018-02
Migliarese, S., & White, E. (2019). Review of Forward-Head Posture and Vestibular Deficits in Older Adults. Current Geriatrics Reports, 8(3), 194-201. doi: 10.1007/s13670-019-00292-8
Migliarese, S., & White, E. (2019). Review of Forward-Head Posture and Vestibular Deficits in Older Adults. Current Geriatrics Reports, 8(3), 194-201. doi: 10.1007/s13670-019-00292-8
Milić, Z. (2020). The effects of neuromuscular stabilization on increasing the functionality and mobility of the locomotor system. Sportske Nauke i Zdravlje, 10(1), 54-59. doi: 10.7251/JIT2001054M
Min-Bong, K., Hee-Joon, S., Hyeong-Su, S., & Nam-Jin, J. (2021). The effect of joint mobilization and deep neck flexor training on the range of motion in adults with non-specific neck dysfunction-a pilot study. International Journal of Human Movement and Sports Sciences, 9(5), 899-904. doi: 10.13189/saj.2021.090510
Min-Bong, K., Hee-Joon, S., Hyeong-Su, S., & Nam-Jin, J. (2021). The effect of joint mobilization and deep neck flexor training on the range of motion in adults with non-specific neck dysfunction-a pilot study. International Journal of Human Movement and Sports Sciences, 9(5), 899-904. doi: 10.13189/saj.2021.090510
Mingels, S., Dankaerts, W., & Granitzer, M. (2019). Is There Support for the Paradigm ‘Spinal Posture as a Trigger for Episodic Headache’? A Comprehensive Review. Current Pain and Headache Reports, 23(3). doi: 10.1007/s11916-019-0756-2
Mingels, S., Dankaerts, W., van Etten, L., Bruckers, L., & Granitzer, M. (2021). Lower spinal postural variability during laptop-work in subjects with cervicogenic headache compared to healthy controls. Scientific Reports, 11(1). doi: 10.1038/s41598-021-84457-6
Mingels, S., Dankaerts, W., van Etten, L., Bruckers, L., & Granitzer, M. (2021). Spinal postural variability relates to biopsychosocial variables in patients with cervicogenic headache. Scientific Reports, 11(1). doi: 10.1038/s41598-021-93138-3
Mingels, S., & Granitzer, M. (2018). Pericranial Tenderness in Females With Episodic Cervical Headache vs Asymptomatic Controls: A Cross-sectional Study. Journal of Manipulative and Physiological Therapeutics, 41(6), 488-495. doi: 10.1016/j.jmpt.2017.11.005
Mingels, S., & Granitzer, M. (2020). Habitual Cervical Posture in Women With Episodic Cervicogenic Headache Versus Asymptomatic Controls. Journal of Manipulative and Physiological Therapeutics, 43(2), 171-178. doi: 10.1016/j.jmpt.2018.11.029
Mirzashahi, B., Moosavi, M., & Rostami, M. (2020). Outcome of posterior-only approach for severe rigid scoliosis: A retrospective report. International Journal of Spine Surgery, 14(2), 232-238. doi: 10.14444/7032
Mishra, D., Prakash, R. H., Mehta, J., & Dhaduk, A. (2018). Comparative study of active release technique and myofascial release technique in treatment of patients with upper trapezius spasm. Journal of Clinical and Diagnostic Research, 12(11). doi: 10.7860/JCDR/2018/37558.12218
Mishra, P., Singh, S. K., Ranjan, V., Singh, S., Pandey, A., & Sharma, H. (2020). Measurement of spine parameters and possible scoliosis cases with surface topography Techniques: A case study with young Indian males. Measurement: Journal of the International Measurement Confederation, 161. doi: 10.1016/j.measurement.2020.107872
Miura, K., Kadone, H., Koda, M., Abe, T., Funayama, T., Noguchi, H., . . . Yamazaki, M. (2020). Thoracic kyphosis and pelvic anteversion in patients with adult spinal deformity increase while walking: analyses of dynamic alignment change using a three-dimensional gait motion analysis system. European Spine Journal, 29(4), 840-848. doi: 10.1007/s00586-020-06312-y
Miura, S., Kasahara, S., Yamauchi, S., & Egusa, H. (2018). Effect of finish line design on stress distribution in bilayer and monolithic zirconia crowns: a three-dimensional finite element analysis study. European Journal of Oral Sciences, 126(2), 159-165. doi: 10.1111/eos.12402
Miura, T., Miyakoshi, N., Saito, K., Kijima, H., Iida, J., Hatakeyama, K., . . . Shimada, Y. (2021). Association between global sagittal malalignment and increasing hip joint contact force, analyzed by a novel musculoskeletal modeling system. PLoS ONE, 16(10 October). doi: 10.1371/journal.pone.0259049
Miyachi, R., & Miyazaki, J. (2020). Relationship between lumbar motor control ability and spinal curvature in elderly individuals. Healthcare (Switzerland), 8(2). doi: 10.3390/healthcare8020130
Miyazaki, M., Ishihara, T., Abe, T., Kanezaki, S., Notani, N., Kataoka, M., & Tsumura, H. (2019). Effect of thoracic kyphosis formation and rotational correction by direct vertebral rotation after the simultaneous double rod rotation technique for idiopathic scoliosis. Clinical Neurology and Neurosurgery, 178, 56-62. doi: 10.1016/j.clineuro.2019.01.014
Miyazaki, M., Ishihara, T., Abe, T., Kanezaki, S., Notani, N., Kataoka, M., & Tsumura, H. (2020). Analysis of reciprocal changes in upper cervical profiles after posterior spinal fusion with the simultaneous double rod rotation technique for adolescent idiopathic scoliosis. Revue de Chirurgie Orthopedique et Traumatologique, 106(7), 792-793. doi: 10.1016/j.rcot.2020.04.015
Miyazaki, M., Ishihara, T., Abe, T., Kanezaki, S., Notani, N., Kataoka, M., & Tsumura, H. (2020). Analysis of reciprocal changes in upper cervical profiles after posterior spinal fusion with the simultaneous double rod rotation technique for adolescent idiopathic scoliosis. Orthopaedics and Traumatology: Surgery and Research, 106(7), 1275-1279. doi: 10.1016/j.otsr.2020.03.017
Mizutani, J., Verma, K., Endo, K., Ishii, K., Abumi, K., Yagi, M., . . . Ames, C. (2018). Global spinal alignment in cervical kyphotic deformity: The importance of head position and thoracolumbar alignment in the compensatory mechanism. Neurosurgery, 82(5), 686-694. doi: 10.1093/neuros/nyx288
Mladenov, K. V., Spiro, A. S., Krajewski, K. L., Stücker, R., & Kunkel, P. (2020). Management of spinal deformities and tibial pseudarthrosis in children with neurofibromatosis type 1 (NF-1). Child's Nervous System, 36(10), 2409-2425. doi: 10.1007/s00381-020-04775-4
Moghadam, A. N., Tafreshi, E. S., Abdollahi, S., & Bakhshi, E. (2020). The comparison of acromiohumeral distance and scapular dyskinesis prevalence in females with and without rounded shoulder posture. Medical Journal of the Islamic Republic of Iran, 34(1). doi: 10.34171/mjiri.34.19
Moghadam, R. E., Rahnama, L., Karimi, N., Amiri, M., & Rahnama, M. (2018). An ultrasonographic investigation of deep neck flexor muscles cross-sectional area in forward and normal head posture. Journal of Bodywork and Movement Therapies, 22(3), 643-647. doi: 10.1016/j.jbmt.2017.11.002
Mogharrabi-Manzari, M., Ghasemi, G., & Negahban, H. (2021). The effect of eight-week shoulder girdle, pelvic girdle and combined corrective exercises on maximal voluntary ventilation in female students with upper crossed syndrome: A randomized clinical trial. Journal of Rehabilitation Sciences and Research, 8(2), 51-56. doi: 10.30476/JRSR.2021.89863.1136
Mogharrabi-Manzari, M., Ghasemi, G., & Negahban, H. (2021). The effect of eight-week shoulder girdle, pelvic girdle and combined corrective exercises on maximal voluntary ventilation in female students with upper crossed syndrome: A randomized clinical trial. Journal of Rehabilitation Sciences and Research, 8(2), 51-56. doi: 10.30476/JRSR.2021.89863.1136
Mogharrabi-Manzari, M., Kahrizsangi, G. G., & Negahban, H. (2021). Comparison of eight-weeks shoulder girdle, pelvic girdle and combined corrective exercises on balance in upper crossed syndrome. Koomesh, 23(4), 510-519.
Mogharrabi-Manzari, M., Kahrizsangi, G. G., & Negahban, H. (2021). Comparison of eight-weeks shoulder girdle, pelvic girdle and combined corrective exercises on balance in upper crossed syndrome. Koomesh, 23(4), 510-519.
Mohamad Asri, A. A., Anua, S. M., Safuan, S., & Md Shakri, S. F. (2020). Exposure of aflatoxin b1 (Afb1) in inhalable dust and its respiratory effects among rice millers. Journal of Health and Translational Medicine, 23, 60-71.
Mohammed, A. H. (2020). Head posture and functional ability of upper extremity in adolescents use smartphone. Medico-Legal Update, 20(2), 647-652.
Mohan, M., & Huynh, L. (2019). Sex Differences in the Spine. Current Physical Medicine and Rehabilitation Reports, 7(3), 246-252. doi: 10.1007/s40141-019-00234-7
Mohd Mukhtar, A., Abid, A. K., & Mohd, F. (2021). Effects of different vibration therapy protocols on neuromuscular performance. Muscles, Ligaments and Tendons Journal, 11(1), 161-177. doi: 10.32098/mltj.01.2021.17
Mohebi, S., Torkaman, G., Bahrami, F., & Darbani, M. (2019). Postural instability and position of the center of pressure into the base of support in postmenopausal osteoporotic and nonosteoporotic women with and without hyperkyphosis. Archives of Osteoporosis, 14(1). doi: 10.1007/s11657-019-0581-6
Moke, L., Severijns, P., Schelfaut, S., Van De Loock, K., Hermans, L., Molenaers, G., . . . Scheys, L. (2018). Performance on Balance Evaluation Systems Test (BESTest) Impacts Health-Related Quality of Life in Adult Spinal Deformity Patients. Spine, 43(9), 637-646. doi: 10.1097/BRS.0000000000002390
Molaeifar, S., Yazdani, F., Yoosefinejad, A. K., & Karimi, M. T. (2021). Correlation between craniovertebral angle in the sagittal plane and angles and indices measured in the frontal plane at the moment of inducing forward head posture. Work, 68(4), 1221-1227. doi: 10.3233/WOR-213451
Molina-Garcia, P., Miranda-Aparicio, D., Ubago-Guisado, E., Alvarez-Bueno, C., Vanrenterghem, J., & Ortega, F. B. (2021). The Impact of Childhood Obesity on Joint Alignment: A Systematic Review and Meta-Analysis. Physical Therapy, 101(7). doi: 10.1093/ptj/pzab066
Molina-Garcia, P., Plaza-Florido, A., Mora-Gonzalez, J., Torres-Lopez, L. V., Vanrenterghem, J., & Ortega, F. B. (2020). Role of physical fitness and functional movement in the body posture of children with overweight/obesity. Gait and Posture, 80, 331-338. doi: 10.1016/j.gaitpost.2020.04.001
Moon, B. J., Han, M. S., Kim, J. Y., & Lee, J. K. (2021). Thoracolumbar slope is useful parameter for evaluating health-related quality of life and sagittal imbalance aggravation in adult spinal deformity: A prospective observational cohort study. Neurospine, 18(3), 467-474. doi: 10.14245/NS.2142408.204
Moon, H., Lee, S. K., Kim, W. M., & Seo, Y. G. (2021). Effects of exercise on cervical muscle strength and cross-sectional area in patients with thoracic hyperkyphosis and chronic cervical pain. Scientific Reports, 11(1). doi: 10.1038/s41598-021-83344-4
Moon, J. H., Heo, S. J., & Jung, J. H. (2018). The effects of smartphone use on the mechanical properties of the upper trapezius muscle and craniovertebral angle. Indian Journal of Public Health Research and Development, 9(11), 896-902. doi: 10.5958/0976-5506.2018.01572.3
Moon, S., Park, J., & Yang, S. (2020). The Effects of Therapeutic Singing on Vocal Functions of the Elderly: A Study on Korean Elderly. Journal of Voice. doi: 10.1016/j.jvoice.2020.06.007
Moore, M. K. (2004). Upper crossed syndrome and its relationship to cervicogenic headache. Journal of Manipulative and Physiological Therapeutics, 27(6), 414-420. doi: 10.1016/j.jmpt.2004.05.007
Moradi, J., Ebadi, M., Shahrjerdi, S., & Golpaygani, M. (2020). Relationship between postural abnormalities with quality of life and self efficacy of blinds and partially sighted people. Koomesh, 22(1), 78-84.
Moradi, M., Hadadnezhad, M., Letafatkar, A., Khosrokiani, Z., & Baker, J. S. (2020). Efficacy of throwing exercise with TheraBand in male volleyball players with shoulder internal rotation deficit: A randomized controlled trial. BMC Musculoskeletal Disorders, 21(1). doi: 10.1186/s12891-020-03414-y
Moreira, R., Teles, A., Fialho, R., Baluz, R., Santos, T. C., Goulart-Filho, R., . . . Teixeira, S. (2020). Mobile applications for assessing human posture: A systematic literature review. Electronics (Switzerland), 9(8), 1-24. doi: 10.3390/electronics9081196
Moreno-Segura, N., Igual-Camacho, C., Ballester-Gil, Y., Blasco-Igual, M. C., & Blasco, J. M. (2018). The effects of the pilates training method on balance and falls of older adults: A systematic review and meta-analysis of randomized controlled trials. Journal of Aging and Physical Activity, 26(2), 327-344. doi: 10.1123/japa.2017-0078
Morita, T., Matsumoto, H., Makabe, T., & Hagino, H. (2021). Influence of standing posture on physical function and incidence of multiple falls in community-dwelling older adults. Rigakuryoho Kagaku, 36(4), 499-504. doi: 10.1589/rika.36.499
Morone, G., Iosa, M., Cocchi, I., Paolucci, T., Arengi, A., Bini, F., . . . De Angelis, D. (2021). Effects of a posture shirt with back active correction keeper on static and dynamic balance in Parkinson's disease. Journal of Bodywork and Movement Therapies, 28, 138-143. doi: 10.1016/j.jbmt.2021.06.011
Morris, C. E., Bonnefin, D., & Darville, C. (2015). The Torsional Upper Crossed Syndrome: A multi-planar update to Janda's model, with a case series introduction of the mid-pectoral fascial lesion as an associated etiological factor. Journal of Bodywork and Movement Therapies, 19(4), 681-689. doi: 10.1016/j.jbmt.2015.08.008
Mortazvi, M., Dorosti, A., & Moharrami, M. (2020). Effects of eight weeks of stretching exercise on upper crossover syndrome and its pain in mastectomized women: Randomized controlled clinical trial. Iranian Journal of Obstetrics, Gynecology and Infertility, 23(9), 8-16. doi: 10.22038/IJOGI.2020.17370
Mortazvi, M., Dorosti, A., & Moharrami, M. (2020). Effects of eight weeks of stretching exercise on upper crossover syndrome and its pain in mastectomized women: Randomized controlled clinical trial. Iranian Journal of Obstetrics, Gynecology and Infertility, 23(9), 8-16. doi: 10.22038/IJOGI.2020.17370
Mosaad, D. M., & Abdel-Aziem, A. A. (2015). Backpack carriage effect on head posture and ground reaction forces in school children. Work, 52(1), 203-209. doi: 10.3233/WOR-152043
Mosaad, D. M., & Abdel-Aziem, A. A. (2018). Postural balance and neck angle changes in school children while carrying a traditional backpack versus a double-sided bag. Biomedical Human Kinetics, 10(1), 59-66. doi: 10.1515/bhk-2018-0010
Moulton, E., Wilson, R., Silva, A. R., Kircher, C., Petry, S., Goldie, C., . . . Ross-White, A. (2021). Measures of movement and mobility used in clinical practice and research: A scoping review. JBI Evidence Synthesis, 19(2), 341-403. doi: 10.11124/JBISRIR-D-19-00366
Mousavi, S. J., Tromp, R., Swann, M. C., White, A. P., & Anderson, D. E. (2018). Between-session reliability of opto-electronic motion capture in measuring sagittal posture and 3-D ranges of motion of the thoracolumbar spine. Journal of Biomechanics, 79, 248-252. doi: 10.1016/j.jbiomech.2018.08.033
Moustafa, I., Youssef, A. S. A., Ahbouch, A., & Harrison, D. (2021). Demonstration of autonomic nervous function and cervical sensorimotor control after cervical lordosis rehabilitation: A randomized controlled trial. Journal of Athletic Training, 56(4), 427-436. doi: 10.4085/1062-6050-0481.19
Moustafa, I. M., Diab, A., Shousha, T., & Harrison, D. E. (2021). Does restoration of sagittal cervical alignment improve cervicogenic headache pain and disability: A 2-year pilot randomized controlled trial. Heliyon, 7(3). doi: 10.1016/j.heliyon.2021.e06467
Moustafa, I. M., Diab, A. A., Hegazy, F., & Harrison, D. E. (2018). Does improvement towards a normal cervical sagittal configuration aid in the management of cervical myofascial pain syndrome: A 1- year randomized controlled trial. BMC Musculoskeletal Disorders, 19(1). doi: 10.1186/s12891-018-2317-y
Moustafa, I. M., Diab, A. A., Hegazy, F., & Harrison, D. E. (2021). Demonstration of central conduction time and neuroplastic changes after cervical lordosis rehabilitation in asymptomatic subjects: a randomized, placebo-controlled trial. Scientific Reports, 11(1). doi: 10.1038/s41598-021-94548-z
Moustafa, I. M., Shousha, T. M., & Harrison, D. E. (2021). An investigation of 3D spinal alignment in cervicogenic headache. Musculoskeletal Science and Practice, 51. doi: 10.1016/j.msksp.2020.102284
Moustafa, I. M., Youssef, A., Ahbouch, A., Tamim, M., & Harrison, D. E. (2020). Is forward head posture relevant to autonomic nervous system function and cervical sensorimotor control? Cross sectional study. Gait and Posture, 77, 29-35. doi: 10.1016/j.gaitpost.2020.01.004
Moya Daza, M. P., Olate, S., & Baeza, J. P. (2019). Craneocervical analysis in subjects with oral and nasal breathing. International Journal of Morphology, 37(2), 724-729. doi: 10.4067/S0717-95022019000200724
Mrozkowiak, M., & Kaiser, A. (2020). The evaluation of the imapct of flexion and extension angles and lateral torso flexion on the selected spine and pelvis parametres. Fizjoterapia Polska, 20(1), 24-34.
Mrozkowiak, M., Walicka-Cupryś, K., & Magoń, G. (2018). Comparison of spinal curvatures in the sagittal plane, as well as body height and mass in polish children and adolescents examined in the late 1950s and in the early 2000s. Medical Science Monitor, 24, 4489-4500. doi: 10.12659/MSM.907134
Muhammed, A., Moiz, J. A., Singla, D., Ali, M. S., & Talwar, D. (2020). Postural abnormalities in phenotypes of chronic obstructive pulmonary disease. Brazilian Journal of Physical Therapy, 24(4), 325-332. doi: 10.1016/j.bjpt.2019.05.002
Muhtaroglu, M., Fahrioglu, S. L., Selcuk, F., & İlgi, S. (2021). Evaluation of Thoracic Kyphosis Angle and Respiratory Functions in Patients with Multiple Sclerosis. Annals of Applied Sport Science, 8(2), 1-9. doi: 10.29252/aassjournal.990
Mujawar, J., & Sagar, J. (2019). Prevalence of upper cross syndrome in laundry workers. Indian Journal of Occupational and Environmental Medicine, 23(1), 54-56. doi: 10.4103/ijoem.IJOEM_169_18
Mujawar, J., & Sagar, J. (2019). Prevalence of upper cross syndrome in laundry workers. Indian Journal of Occupational and Environmental Medicine, 23(1), 54-56. doi: 10.4103/ijoem.IJOEM_169_18
Mukhtar, N. B., Meeus, M., Gursen, C., Mohammed, J., De Pauw, R., & Cagnie, B. (2021). Effectiveness of Hands-Off Therapy in the Management of Primary Headache: A Systematic Review and Meta-Analysis. Evaluation and the Health Professions. doi: 10.1177/0163278720983408
Müller, A., Rockenfeller, R., Damm, N., Kosterhon, M., Kantelhardt, S. R., Aiyangar, A. K., & Gruber, K. (2021). Load Distribution in the Lumbar Spine During Modeled Compression Depends on Lordosis. Frontiers in Bioengineering and Biotechnology, 9. doi: 10.3389/fbioe.2021.661258
Munhoz, W. C., & Hsing, W. T. (2021). The inconclusiveness of research on functional pathologies of the temporomandibular system and body posture: Paths followed, paths ahead: A critical review. Cranio - Journal of Craniomandibular Practice, 39(3), 254-265. doi: 10.1080/08869634.2019.1603585
Muniandy, Y., Singh, D. K. A., Mani, S., & Omar, B. (2019). Intra and inter-rater reliability of web plot digitizer software in quantifying head posture angles. Indian Journal of Public Health Research and Development, 10(7), 745-750. doi: 10.5958/0976-5506.2019.01664.4
Munir, M. U., Tariq, M., & Asif, N. (2021). Work related musculoskeletal effects in employees reporting to field hospital in monrovia, liberia, a survey. Pakistan Armed Forces Medical Journal, 71, S153-S157. doi: 10.51253/pafmj.v71iSuppl-1.6208
Murata, K., Endo, K., Aihara, T., Suzuki, H., Matsuoka, Y., Nishimura, H., . . . Yamamoto, K. (2021). The impact of sagittal imbalance on walking in patients with lumbar spinal canal stenosis. Journal of Orthopaedic Surgery, 29(2). doi: 10.1177/23094990211010522
Murata, K., Kenji, E., Suzuki, H., Takamatsu, T., Nishimura, H., Matsuoka, Y., . . . Yamamoto, K. (2018). Spinal sagittal alignment in patients with dropped head syndrome. Spine, 43(21), E1267-E1273. doi: 10.1097/BRS.0000000000002685
Murphy, K. P., Sobus, K. M. L., Moberg-Wolff, E., Dubon, M. E., & Pico, E. L. (2020). Musculoskeletal conditions Pediatric Rehabilitation: Principles and Practice (pp. 371-409).
Murta, B. A. J., Santos, T. R. T., Araujo, P. A., Resende, R. A., & Ocarino, J. M. (2020). Influence of reducing anterior pelvic tilt on shoulder posture and the electromyographic activity of scapular upward rotators. Brazilian Journal of Physical Therapy, 24(2), 135-143. doi: 10.1016/j.bjpt.2019.02.002
Musilová, E. (2016). Rehabilitačné ovplyvnenie bolesti pri hornom skríženom syndróme. Rehabilitacia, 53(3), 174-184.
Musilová, E., & Dřizgová, A. (2018). Activation of breathing in upper crossed syndrome. Rehabilitace a Fyzikalni Lekarstvi, 25(3), 114-118.
Musilová, E., & Dřizgová, A. (2018). Activation of breathing in upper crossed syndrome. Rehabilitace a Fyzikalni Lekarstvi, 25(3), 114-118.
Musilová, E., Masaryk, V., & Mačkinová, M. (2014). Complex physiotherapy of muscle dysbalance at the upper cross syndrome. Lekarsky Obzor, 63(12), 463-465.
Muska, A., Mariam, B., Sethi, M. R., & Irfan, M. (2020). Dī tóu zú and musculoskeletal discomfort among them: A survey of the medical students of Peshawar. Journal of Postgraduate Medical Institute, 34(4), 221-226.
Mustafaoglu, R., Yasaci, Z., Zirek, E., Griffiths, M. D., & Ozdincler, A. R. (2021). The relationship between smartphone addiction and musculoskeletal pain prevalence among young population: A cross-sectional study. Korean Journal of Pain, 34(1), 72-81. doi: 10.3344/KJP.2021.34.1.72
Muyor, J. M. (2017). Validity and Reliability of a New Device (WIMU®) for Measuring Hamstring Muscle Extensibility. International Journal of Sports Medicine, 38(9), 691-695. doi: 10.1055/s-0043-108998
Mylonas, K., Angelopoulos, P., Billis, E., Tsepis, E., & Fousekis, K. (2021). Combining targeted instrument-assisted soft tissue mobilization applications and neuromuscular exercises can correct forward head posture and improve the functionality of patients with mechanical neck pain: a randomized control study. BMC Musculoskeletal Disorders, 22(1). doi: 10.1186/s12891-021-04080-4
Mylonas, K., Angelopoulos, P., Billis, E., Tsepis, E., & Fousekis, K. (2021). Correction to: Combining targeted instrument-assisted soft tissue mobilization applications and neuromuscular exercises can correct forward head posture and improve the functionality of patients with mechanical neck pain: a randomized control study (BMC Musculoskeletal Disorders, (2021), 22, 1, (212), 10.1186/s12891-021…
Mylonas, K., Angelopoulos, P., Billis, E., Tsepis, E., Tsekoura, M., & Fousekis, K. (2021). The effects of therapeutic exercise in improving forward head posture and functionality in patients with neck pain a literature update. Archives of Hellenic Medicine, 38(5), 612-617.
Mylonas, K., Angelopoulos, P., Billis, E., Tsepis, E., Tsekoura, M., & Fousekis, K. (2021). The effects of therapeutic exercise in improving forward head posture and functionality in patients with neck pain a literature update. Archives of Hellenic Medicine, 38(5), 612-617.
Nabeena, N., & Rajalaxmi, V. (2019). An observational study to analyse the neuromotor control and endurance of neck muscles among physiotherapy students. Indian Journal of Public Health Research and Development, 10(12), 261-265. doi: 10.37506/v10/i12/2019/ijphrd/191955
Nacar, N. E., Zengin Alpozgen, A., & Akgul, T. (2021). The evaluation of static and dynamic postural balance in children with thoracic hyperkyphosis. Journal of Orthopaedic Science. doi: 10.1016/j.jos.2021.08.010
Nadeem, M., Casper, D. S., Keller, N., Wooster, L., & Savage, J. E. (2021). Predicting Reciprocal Thoracic Change, Proximal Junctional Kyphosis, and Revision Surgery in Adult Spinal Deformity. World Neurosurgery, 151, e995-e1001. doi: 10.1016/j.wneu.2021.05.035
Naderi, A., Rezvani, M. H., Shaabani, F., & Bagheri, S. (2019). Effect of kyphosis exercises on physical function, postural control and quality of life in elderly men with hyperkyphosis. Iranian Journal of Ageing, 13(4), 464-479. doi: 10.32598/SIJA.13.4.464
Nadri, H., Rohani, B., Teimori, G., Vosoughi, S., & Fasih-Ramandi, F. (2019). Thoracic kyphosis angle in relation to low back pain among dentists in Iran. Open Access Macedonian Journal of Medical Sciences, 7(21), 3704-3709. doi: 10.3889/oamjms.2019.578
Nagai, T., Schilaty, N. D., Krause, D. A., Crowley, E. M., & Hewett, T. E. (2020). Sex differences in ultrasound-based muscle size and mechanical properties of the cervical-flexor and -extensor muscles. Journal of Athletic Training, 55(3), 282-288. doi: 10.4085/1062-6050-482-18
Nagano, H., Sarashina, E., Sparrow, W., Mizukami, K., & Begg, R. (2019). General mental health is associated with gait asymmetry. Sensors (Switzerland), 19(22). doi: 10.3390/s19224908
Nahas, M., Hlais, S., Saberian, C., & Antoun, J. (2018). Problematic smartphone use among Lebanese adults aged 18–65 years using MPPUS-10. Computers in Human Behavior, 87, 348-353. doi: 10.1016/j.chb.2018.06.009
Naimark, N., Abboud, S., & Arad, M. (2018). Parametric electrical impedance tomography for monitoring bone mineral density in the spine using 3D human model. International Journal of Medical Engineering and Informatics, 10(3), 279-296. doi: 10.1504/IJMEI.2018.093368
Naito, T., Yoshikawa, K., Namiguchi, K., Mizoue, S., Shiraishi, A., Ichikawa, Y., . . . Shiraga, F. (2018). Comparison of success rates in eye drop instillation between sitting position and supine position. PLoS ONE, 13(9). doi: 10.1371/journal.pone.0204363
Nakamura, K., Minami, I., Wada, J., Ikawa, Y., & Wakabayashi, N. (2018). Head position affects the direction of occlusal force during tapping movement. Journal of Oral Rehabilitation, 45(5), 363-370. doi: 10.1111/joor.12618
Nakamura, Y., Machida, Y., Hanawa, H., Kanai, M., & Asano, S. (2019). Analysis of relationships between spinal deformity and walking ability in Parkinson's disease patients. Spine Surgery and Related Research, 3(4), 348-353. doi: 10.22603/ssrr.2018-0046
Nakashima, D., Ishii, K., Matsumoto, M., Nakamura, M., & Nagura, T. (2018). A study on the use of the Osstell apparatus to evaluate pedicle screw stability: An in-vitro study using micro-CT. PLoS ONE, 13(6). doi: 10.1371/journal.pone.0199362
Nakphet, N., & Chaikumarn, M. (2019). Reliability of isometric neck and shoulder muscle strength measurements between symptomatic and asymptomatic female office workers using a hand-held dynamometer. Journal of Current Science and Technology, 9(1), 67-75. doi: 10.14456/jcst.2019.7
Nallamuthu, A., Boominathan, P., Arunachalam, R., & Mariswamy, P. (2021). Outcomes of Vocal Hygiene Program in Facilitating Vocal Health in Female School Teachers With Voice Problems. Journal of Voice. doi: 10.1016/j.jvoice.2020.12.041
Namdar, N., Arazpour, M., & Ahmadi Bani, M. (2019). Comparison of the immediate efficacy of the Spinomed ® back orthosis and posture training support on walking ability in elderly people with thoracic kyphosis. Disability and Rehabilitation: Assistive Technology, 14(3), 217-220. doi: 10.1080/17483107.2017.1419295
Namwongsa, S., Puntumetakul, R., Neubert, M. S., & Boucaut, R. (2018). Factors associated with neck disorders among university student smartphone users. Work, 61(3), 367-378. doi: 10.3233/WOR-182819
Namwongsa, S., Puntumetakul, R., Neubert, M. S., & Boucaut, R. (2019). Effect of neck flexion angles on neck muscle activity among smartphone users with and without neck pain. Ergonomics. doi: 10.1080/00140139.2019.1661525
Namwongsa, S., Puntumetakul, R., Neubert, M. S., Chaiklieng, S., & Boucaut, R. (2018). Ergonomic risk assessment of smartphone users using the Rapid Upper Limb Assessment (RULA) tool. PLoS ONE, 13(8). doi: 10.1371/journal.pone.0203394
Naresh-Babu, J., Arun-Kumar, V., & Raju, D. (2019). Surgeon's neck posture during spine surgeries: 'The unrecognised potential occupational hazard'. Indian Journal of Orthopaedics, 53(6), 758-762. doi: 10.4103/ortho.IJOrtho_677_18
Nasuto, M., Falcone, M., Strizzi, V., Florio, L., Lauriola, W., Ciccarese, G., . . . Florio, F. (2018). Vertebroplasty in Elderly Patients: A Clinical Effectiveness Analysis. Current Radiology Reports, 6(9). doi: 10.1007/s40134-018-0288-2
Navarro, I. J. R. L., Candotti, C. T., Furlanetto, T. S., Dutra, V. H., do Amaral, M. A., & Loss, J. F. (2019). Validation of a Mathematical Procedure for the Cobb Angle Assessment Based on Photogrammetry. Journal of Chiropractic Medicine, 18(4), 270-277. doi: 10.1016/j.jcm.2019.01.001
Navarro, I. J. R. L., Godinho, R. A. T., & Candotti, C. T. (2021). Validating Surface Topography for the Measurement of the Thoracic Kyphosis Angle in Patients With Scoliosis: A Prospective Study of Accuracy. Journal of Manipulative and Physiological Therapeutics, 44(6), 497-503. doi: 10.1016/j.jmpt.2021.06.004
Navarro, I. J. R. L., Rosa, B. N. D., & Candotti, C. T. (2019). Anatomical reference marks, evaluation parameters and reproducibility of surface topography for evaluating the adolescent idiopathic scoliosis: a systematic review with meta-analysis. Gait and Posture, 69, 112-120. doi: 10.1016/j.gaitpost.2019.01.001
Naz, A., Bashir, M. S., & Noor, R. (2018). Prevalance of forward head posture among university students. Rawal Medical Journal, 43(2), 260-262.
Neamat Allah, N., Sigward, S., Mohamed, G., Elhafez, S., & Emran, I. (2019). Effect of repeated application of rigid tape on pain and mobility deficits associated with sacroiliac joint dysfunction. Journal of Back and Musculoskeletal Rehabilitation, 32(3), 487-496. doi: 10.3233/BMR-181156
Neamat Allah, N. H., Mohamed, G. A., Elhafez, S. M., & Emran, I. M. (2018). Effect of rigid tape on hip joint proprioception in patients with sacroiliac joint dysfunction. Bioscience Research, 15(3), 2686-2692.
Negrini, A., Vanossi, M., Donzelli, S., Zaina, F., Romano, M., & Negrini, S. (2019). Spinal coronal and sagittal balance in 584 healthy individuals during growth: Normal plumb line values and their correlation with radiographic measurements. Physical Therapy, 99(12), 1712-1718. doi: 10.1093/ptj/pzz123
Negrini, S., Donzelli, S., Aulisa, A. G., Czaprowski, D., Schreiber, S., de Mauroy, J. C., . . . Zaina, F. (2018). 2016 SOSORT guidelines: Orthopaedic and rehabilitation treatment of idiopathic scoliosis during growth. Scoliosis and Spinal Disorders, 13(1). doi: 10.1186/s13013-017-0145-8
Neiva, P. D., Franco, L. P., Kirkwood, R. N., & Becker, H. G. (2018). The effect of adenotonsillectomy on the position of head, cervical and thoracic spine and scapular girdle of mouth breathing children. International Journal of Pediatric Otorhinolaryngology, 107, 101-106. doi: 10.1016/j.ijporl.2018.01.033
Nejati, P., Mousavi, R., & Angoorani, H. (2021). Acupuncture is as effective as exercise for improvement of chronic neck pain: A randomized clinical trial. Shiraz E Medical Journal, 22(3), 1-7. doi: 10.5812/semj.97497
Neşe, G. Y., & Yasemin, E. (2020). Diagnostic Value of the F-wave in Loss of Cervical Lordosis. Neurophysiology, 52(3), 192-196. doi: 10.1007/s11062-020-09870-5
Netanely, S., Luria, S., & Langer, D. (2020). Musculoskeletal disorders among dental hygienist and students of dental hygiene. International Journal of Dental Hygiene, 18(2), 210-216. doi: 10.1111/idh.12428
Newman, M., Newman, R., Hughes, T., Vadher, K., & Barker, K. L. (2018). Is the timed loaded standing test a valid measure of back muscle endurance in people with vertebral osteoporosis? Osteoporosis International, 29(4), 893-905. doi: 10.1007/s00198-017-4358-8
Neyazi, L. A., Fayaz, N. A., Zahran, S. S. A., & Azzam, A. H. (2020). The effect of adding kinesio tape to mulligan's mobilization in patients with a cervicogenic headache. Egyptian Journal of Hospital Medicine, 81(5), 2063-2068. doi: 10.21608/ejhm.2020.126400
Neyazi, L. A., Fayaz, N. A., Zahran, S. S. A., & Azzam, A. H. (2020). The effect of adding kinesio tape to mulligan's mobilization in patients with a cervicogenic headache. Egyptian Journal of Hospital Medicine, 81(5), 2063-2068. doi: 10.21608/ejhm.2020.126400
Nguyen, V. H. (2020). Leadership for community osteoporosis exercise. Perspectives in Public Health, 140(1), 22. doi: 10.1177/1757913919866476
Nguyen, V. H. (2021). Early Interventions to Improve Functional Movements and Increase Muscular Fitness in Older Adults with Osteoporosis. Gerontology and Geriatric Medicine, 7. doi: 10.1177/23337214211006024
Nicolini, A., Barbagelata, E., Tagliabue, E., Colombo, D., Monacelli, F., & Braido, F. (2018). Gender differences in chronic obstructive pulmonary diseases: A narrative review. Panminerva Medica, 60(4), 192-199. doi: 10.23736/S0031-0808.18.03463-8
Nicot, R., Schlund, M., Konopnicki, S., & Ferri, J. (2017). Spasmodic torticollis after orthognathic surgery. Journal of Stomatology, Oral and Maxillofacial Surgery, 118(6), 393-396. doi: 10.1016/j.jormas.2017.08.004
Nikolaou, D. A., Rizou, S., Lyritis, G. P., Nikolaou, V., Babis, G. C., & Chronopoulos, E. (2021). Change in kyphosis does not affect the risk of falling in postmenopausal osteopenic and osteoporotic women. Journal of Musculoskeletal Neuronal Interactions, 21(1), 157-161.
Ninomiya, K., Shiraishi, T., Aoyama, R., Nori, S., Yamane, J., Kitamura, K., . . . Anazawa, U. (2020). Analysis of the impact of spinopelvic radiographic parameters on the severity of cervical spondylotic myelopathy. Journal of Orthopaedic Science, 25(6), 966-974. doi: 10.1016/j.jos.2020.01.006
Nitayarak, H., & Charntaraviroj, P. (2021). Effects of scapular stabilization exercises on posture and muscle imbalances in women with upper crossed syndrome: A randomized controlled trial. Journal of Back and Musculoskeletal Rehabilitation, 34(6), 1031-1040. doi: 10.3233/BMR-200088
Nitayarak, H., & Charntaraviroj, P. (2021). Effects of scapular stabilization exercises on posture and muscle imbalances in women with upper crossed syndrome: A randomized controlled trial. Journal of Back and Musculoskeletal Rehabilitation, 34(6), 1031-1040. doi: 10.3233/BMR-200088
Niu, Z., Wang, L., & Li, T. (2019). Preliminary study on ultrasound and posture analysis of subacromial space in patients with subacromial impingement syndrome. Chinese Journal of Rehabilitation Medicine, 34(6), 667-672. doi: 10.3969/j.issn.1001-1242.2019.06.008
Nizam, N. B., Jinan, T., Aurthy, W. B. N., Hossen, M. R., & Ferdous, J. (2020). Android based low cost sitting posture monitoring system. Paper presented at the Proceedings of 2020 11th International Conference on Electrical and Computer Engineering, ICECE 2020.
Noce, N., Brady, C., & Hreha, K. (2019). Use of rigid tape in conjunction with Kinesio® tape to treat post-stroke shoulder pain: A case report. Advances in Integrative Medicine, 6(1), 35-39. doi: 10.1016/j.aimed.2018.06.004
Nodehi Moghadam, A., Rahnama, L., Noorizadeh Dehkordi, S., & Abdollahi, S. (2020). Exercise therapy may affect scapular position and motion in individuals with scapular dyskinesis: a systematic review of clinical trials. Journal of Shoulder and Elbow Surgery, 29(1), e29-e36. doi: 10.1016/j.jse.2019.05.037
Noh, S. H., Kim, K. H., Park, J. Y., Kuh, S. U., Kim, K. S., Cho, Y. E., & Chin, D. K. (2021). Characteristics and risk factors of rod fracture following adult spinal deformity surgery: A systematic review and meta-analysis. Neurospine, 18(3), 447-454. doi: 10.14245/NS.2040832.416
Noonan, A. M., & Brown, S. H. M. (2021). Paraspinal muscle pathophysiology associated with low back pain and spine degenerative disorders. JOR Spine, 4(3). doi: 10.1002/jsp2.1171
Noor, R., Olyaei, G., Hadian, M. R., Talebian, S., & Bashir, M. S. (2018). A reliable and accurate system of joint position sense measurement. Biomedical Research (India), 29(12), 2528-2531. doi: 10.4066/biomedicalresearch.29-18-410
Nuhmani, S., Khan, M. H., Kachanathu, S. J., Bari, M. A., Abualait, T. S., & Muaidi, Q. I. (2021). Reliability and validity of smartphone applications to measure the spinal range of motion: A systematic review. Expert Review of Medical Devices, 18(9), 893-901. doi: 10.1080/17434440.2021.1962290
O’Connor, M., Sillevis, R., & Erickson, M. R. (2021). Pain neuroscience education delivered by a student physical therapist for a patient with persistent musculoskeletal pain. American Journal of Case Reports, 22(1). doi: 10.12659/AJCR.932212
Oakley, C. K., Janssen, S. A. K., Pankratz, J. P., McCumber, T. L., Treffer, K. D., & Olinger, A. B. (2018). Validity of the rule of threes and anatomical relationships in the thoracic spine. Journal of the American Osteopathic Association, 118(10), 645-653. doi: 10.7556/jaoa.2018.143
Oakley, P. A., Betz, J. W., Harrison, D. E., Siskin, L. A., Hirsh, D. W., & International Chiropractors Association Rapid Response Research Review, S. (2021). Radiophobia Overreaction: College of Chiropractors of British Columbia Revoke Full X-Ray Rights Based on Flawed Study and Radiation Fear-Mongering. Dose-Response, 19(3). doi: 10.1177/15593258211033142
Oakley, P. A., Ehsani, N. N., & Harrison, D. E. (2019). Repeat Radiography in Monitoring Structural Changes in the Treatment of Spinal Disorders in Chiropractic and Manual Medicine Practice: Evidence and Safety. Dose-Response, 17(4). doi: 10.1177/1559325819891043
Oakley, P. A., & Harrison, D. E. (2018). Radiophobia: 7 Reasons Why Radiography Used in Spine and Posture Rehabilitation Should Not Be Feared or Avoided. Dose-Response, 16(2). doi: 10.1177/1559325818781445
Oakley, P. A., & Harrison, D. E. (2020). Are Restrictive Medical Radiation Imaging Campaigns Misguided? It Seems So: A Case Example of the American Chiropractic Association’s Adoption of “Choosing Wisely”. Dose-Response, 18(2). doi: 10.1177/1559325820919321
Oakley, P. A., & Harrison, D. E. (2021). Radiophobic Fear-Mongering, Misappropriation of Medical References and Dismissing Relevant Data Forms the False Stance for Advocating Against the Use of Routine and Repeat Radiography in Chiropractic and Manual Therapy. Dose-Response, 19(1). doi: 10.1177/1559325820984626
Oakley, P. A., Navid Ehsani, N., & Harrison, D. E. (2020). 5 Reasons Why Scoliosis X-Rays Are Not Harmful. Dose-Response, 18(3). doi: 10.1177/1559325820957797
Oetgen, M. E., Matthews, A., Wang, Y., Blakemore, L., Pawelek, J., McClung, A., . . . Growing Spine Study, G. (2018). Radiographic Outcome Differences in Distraction-Based Growing Rod Constructs Using Tandem Versus Wedding Band Connectors. Spine Deformity, 6(3), 314-319. doi: 10.1016/j.jspd.2017.10.014
Ogawa, T., & Koike, M. (2021). Independent factors that attenuate the effectiveness of fracture rehabilitation in improving activities of daily living in female patients aged 80 years and above. Aging Clinical and Experimental Research. doi: 10.1007/s40520-021-01992-y
Ogiez, R., Parent, A., Perros, A., & Afonso, J. (2021). Influence of shoulder curl and head forward projection posture on the subacromial space: A cross-sectional observational study. Kinesitherapie, 21(235), 27-34. doi: 10.1016/j.kine.2020.11.015
Öğrenci, A., Koban, O., Yaman, O., Dalbayrak, S., & Yılmaz, M. (2018). The effect of technological devices on cervical lordosis. Open Access Macedonian Journal of Medical Sciences, 6(3), 467-471. doi: 10.3889/oamjms.2018.107
Oh, H. J., & Song, G. B. (2016). Effects of neurofeedback training on the cervical movement of adults with forward head posture. Journal of Physical Therapy Science, 28(10), 2894-2897. doi: 10.1589/jpts.28.2894
Ohashi, M., Watanabe, K., Hirano, T., Hasegawa, K., Katsumi, K., Shoji, H., . . . Endo, N. (2020). Flexibility of the thoracic curve and three-dimensional thoracic kyphosis can predict pulmonary function in nonoperatively treated adult patients with adolescent idiopathic scoliosis. Journal of Orthopaedic Science, 25(4), 551-556. doi: 10.1016/j.jos.2019.06.015
Ohba, T., Oba, H., Koyama, K., Oda, K., Tanaka, N., Fujita, K., & Haro, H. (2021). Locomotive syndrome: Prevalence, surgical outcomes, and physical performance of patients treated to correct adult spinal deformity. Journal of Orthopaedic Science, 26(4), 678-683. doi: 10.1016/j.jos.2020.06.012
Ohlendorf, D., Gerez, A., Porsch, L., Holzgreve, F., Maltry, L., Ackermann, H., & Groneberg, D. A. (2020). Standard reference values of the upper body posture in healthy male adults aged between 41 and 50 years in Germany. Scientific Reports, 10(1). doi: 10.1038/s41598-020-60813-w
Ohlendorf, D., Kaya, U., Goecke, J., Oremek, G., Ackermann, H., & Groneberg, D. A. (2021). Standard reference values of the upper body posture in healthy male adults aged between 31 and 40 years in Germany-an observational study. Journal of Physiological Anthropology, 40(1). doi: 10.1186/s40101-021-00266-w
Ohlendorf, D., Sosnov, P., Keller, J., Wanke, E. M., Oremek, G., Ackermann, H., & Groneberg, D. A. (2021). Standard reference values of the upper body posture in healthy middle-aged female adults in Germany. Scientific Reports, 11(1). doi: 10.1038/s41598-021-81879-0
Ohrt-Nissen, S., Shigematsu, H., Cheung, J. P. Y., Luk, K. D. K., & Samartzis, D. (2020). Predictability of Coronal Curve Flexibility in Postoperative Curve Correction in Adolescent Idiopathic Scoliosis: The Effect of the Sagittal Profile. Global Spine Journal, 10(3), 303-311. doi: 10.1177/2192568219877862
Ohyama, S., Hoshino, M., Terai, H., Toyoda, H., Suzuki, A., Takahashi, S., . . . Nakamura, H. (2019). Sarcopenia is related to spinal sagittal imbalance in patients with spinopelvic mismatch. European Spine Journal, 28(9), 1929-1936. doi: 10.1007/s00586-019-06066-2
Oikawa, T., Okawa, H., Kyono, Y., Maki, A., Masaka, R., & Sasaki, M. (2021). Effectiveness of physical therapy to address complications of poor posture due to physical inactivity: A systematic review and meta-analysis. Rigakuryoho Kagaku, 36(2), 285-292. doi: 10.1589/rika.36.285
Okano, I., Carlson, B. B., Chiapparelli, E., Salzmann, S. N., Winter, F., Shirahata, T., . . . Hughes, A. P. (2020). Local Mechanical Environment and Spinal Trabecular Volumetric Bone Mineral Density Measured by Quantitative Computed Tomography: A Study on Lumbar Lordosis. World Neurosurgery, 135, e286-e292. doi: 10.1016/j.wneu.2019.11.139
Okura, M., Ogita, M., Yamamoto, M., Nakai, T., Numata, T., & Arai, H. (2017). Self-Assessed Kyphosis and Chewing Disorders Predict Disability and Mortality in Community-Dwelling Older Adults. Journal of the American Medical Directors Association, 18(6), 550.e551-550.e556. doi: 10.1016/j.jamda.2017.02.012
Oleksy, Ł., Kielnar, R., Mika, A., Jankowicz-Szymańska, A., Bylina, D., Sołtan, J., . . . Królikowska, A. (2021). Impact of Cervical Spine Rehabilitation on Temporomandibular Joint Functioning in Patients with Idiopathic Neck Pain. BioMed Research International, 2021. doi: 10.1155/2021/6886373
Olewinski, J., Jagodzinski, A., Bienias, K., Rutkowska, I., & Scibek, J. (2019). The effects of foam rolling of plantar fascia on the arches of the foot and flexibility. Postepy Rehabilitacji, 33(1), 29-34. doi: 10.5114/areh.2019.84186
Olewinski, J., Jagodzinski, A., Bienias, K., Rutkowska, I., & Scibek, J. (2019). The effects of foam rolling of plantar fascia on the arches of the foot and flexibility. Postepy Rehabilitacji, 33(1), 29-34. doi: 10.5114/areh.2019.84186
Oliveira, A. T. D., Paes-Souza, S. D. A., Garcia, M. A. C., Mattos, C. T., & Nojima, M. D. C. G. (2021). Therapeutic effects of botulinum toxin type A in subjects with gummy smile: A longitudinal sEMG approach. International Orthodontics. doi: 10.1016/j.ortho.2021.07.004
Oliveira, V. H. B., Mendonça, K. M. P. P., Monteiro, K. S., Silva, I. S., Santino, T. A., & Nogueira, P. A. M. S. (2018). Physical therapies for postural abnormalities in people with cystic fibrosis. Cochrane Database of Systematic Reviews, 2018(4). doi: 10.1002/14651858.CD013018
Oliveira, V. H. B., Mendonça, K. M. P. P., Monteiro, K. S., Silva, I. S., Santino, T. A., & Nogueira, P. A. M. S. (2020). Physical therapies for postural abnormalities in people with cystic fibrosis. Cochrane Database of Systematic Reviews, 2020(3). doi: 10.1002/14651858.CD013018.pub2
Oliveira-Souza, A. I. S., Florencio, L. L., Carvalho, G. F., Fernández-De-Las-Peñas, C., Dach, F., & Bevilaqua-Grossi, D. (2019). Reduced flexion rotation test in women with chronic and episodic migraine. Brazilian Journal of Physical Therapy, 23(5), 387-394. doi: 10.1016/j.bjpt.2019.01.001
Omran, N. G., Yousef, A. M., Hamada, H. A., Matar, A. G., & Osman, D. A. (2019). Effect of forward head posture on temporomandibular joint proprioception in post­pubertal females: An observational study. Fizjoterapia Polska, 19(2), 142-146.
Omura, S., & Yokoyama, S. (2021). Intra-and inter-rater reliability of evaluation of the thoracic kyphosis angle with a digital inclinometer. Rigakuryoho Kagaku, 36(3), 325-329. doi: 10.1589/rika.36.325
Oral, I., Sahin, Y., Mert, M., Oner, A., Kargin, D., Albayrak, A., . . . Kaygusuz, M. A. (2021). Quality of Life Among Patients with Early-Onset Scoliosis Treated with Magnetically Controlled Growing Rods—Early-Term Results. World Neurosurgery. doi: 10.1016/j.wneu.2021.08.096
Osama, M., Tassadaq, N., & Malik, R. J. (2020). Effect of muscle energy techniques and facet joint mobilization on spinal curvature in patients with mechanical neck pain: A pilot study. Journal of the Pakistan Medical Association, 70(2), 344-347. doi: 10.5455/JPMA.14189
Oshima, Y., Matsubayashi, Y., Taniguchi, Y., Hayakawa, K., Fukushima, M., Oichi, T., . . . Tanaka, S. (2019). Mental State Can Influence the Degree of Postoperative Axial Neck Pain Following Cervical Laminoplasty. Global Spine Journal, 9(3), 292-297. doi: 10.1177/2192568218793861
Osvalder, A. L., Bohman, K., Lindman, M., & Ankartoft, R. (2019). Seat belt fit and comfort for older adult front seat passengers in cars. Paper presented at the Conference proceedings International Research Council on the Biomechanics of Injury, IRCOBI.
Ota, S., Fujita, R., Ohko, H., & Imai, A. (2021). Effects of gait and activities of daily living modifications for improving knee joint function in community-dwelling middle-aged and older people: A randomized control study. Journal of Musculoskeletal Research, 24(2). doi: 10.1142/S021895772150007X
Ota, S., Ogawa, Y., Ota, H., Fujiwara, T., Sugiyama, T., & Ochi, A. (2017). Beneficial effects of a gait used while wearing a kimono to decrease the knee adduction moment in healthy adults. PLoS ONE, 12(6). doi: 10.1371/journal.pone.0179260
Otayek, J., Bizdikian, A. J., Yared, F., Saad, E., Bakouny, Z., Massaad, A., . . . Assi, A. (2020). Influence of spino-pelvic and postural alignment parameters on gait kinematics. Gait and Posture, 76, 318-326. doi: 10.1016/j.gaitpost.2019.12.029
Otremski, H., Widmann, R. F., Di Maio, M. F., & Ovadia, D. (2020). The correlation between spinal and chest wall deformities and pulmonary function in marfan syndrome. Journal of Children's Orthopaedics, 14(4), 343-348. doi: 10.1302/1863-2548.14.200076
Otsudo, T., Akasaka, K., Hattori, H., Hasebe, Y., Tamura, A., & Hall, T. (2018). Three-Dimensional Motion Analysis of the 2nd Cervical Spinous Process at End Range Cervical Rotation in Different Scapular Positions Using 3D Digitizer. BioMed Research International, 2018. doi: 10.1155/2018/9835846
Overbergh, T., Severijns, P., Beaucage-Gauvreau, E., Ackermans, T., Moke, L., Jonkers, I., & Scheys, L. (2021). Subject-Specific Spino-Pelvic Models Reliably Measure Spinal Kinematics During Seated Forward Bending in Adult Spinal Deformity. Frontiers in Bioengineering and Biotechnology, 9. doi: 10.3389/fbioe.2021.720060
Overbergh, T., Severijns, P., Beaucage-Gauvreau, E., Jonkers, I., Moke, L., & Scheys, L. (2020). Development and validation of a modeling workflow for the generation of image-based, subject-specific thoracolumbar models of spinal deformity. Journal of Biomechanics, 110. doi: 10.1016/j.jbiomech.2020.109946
Oxilia, G., Menghi Sartorio, J. C., Bortolini, E., Zampirolo, G., Papini, A., Boggioni, M., . . . Benazzi, S. (2021). Exploring directional and fluctuating asymmetry in the human palate during growth. American Journal of Physical Anthropology, 175(4), 847-864. doi: 10.1002/ajpa.24293
Oyar, P., & Durkan, R. (2018). Effect of cavity design on the fracture resistance of zirconia onlay ceramics. Nigerian Journal of Clinical Practice, 21(6), 687-691. doi: 10.4103/njcp.njcp_424_17
Özcan Ekşı, E. E., Gıray, E., Bahar Özdemır, B., Yağci, İ., & Gündüz, H. (2019). A preliminary study on the correlation between spinopelvic parameters and balance in ankylosing spondylitis. Archives of Rheumatology, 34(1), 18-25. doi: 10.5606/ArchRheumatol.2019.6719
Ozdemir, S., Gencbas, D., Tosun, B., Bebis, H., & Sinan, O. (2021). Musculoskeletal Pain, Related Factors, and Posture Profiles Among Adolescents: A Cross-Sectional Study From Turkey. Pain Management Nursing, 22(4), 522-530. doi: 10.1016/j.pmn.2020.11.013
Ozel Asliyuce, Y., Berberoglu, U., & Ulger, O. (2020). Is cervical region tightness related to vagal function and stomach symptoms? Medical Hypotheses, 142. doi: 10.1016/j.mehy.2020.109819
Ozer, A. F., Ateş, O., Çerezci, O., Hekimoǧlu, M., Aydin, A. L., Öktenoǧlu, T., & Sasani, M. (2021). Changes in cervical sagittal alignment and the effects on cervical parameters in patients with cervical spondylotic myelopathy after laminoplasty. Journal of Craniovertebral Junction and Spine, 12(2), 183-190. doi: 10.4103/jcvjs.jcvjs_213_20
Ozer, S. T., Karabay, D., & Yesilyaprak, S. S. (2018). Taping to improve scapular dyskinesis, scapular upward rotation, and pectoralis minor length in overhead athletes. Journal of Athletic Training, 53(11), 1063-1070. doi: 10.4085/1062-6050-342-17
Ozkunt, O., Sariyilmaz, K., Gemalmaz, H. C., Kaya, O., & Dikici, F. (2018). Comparison of spinal sagittal parameters by time of day in a healthy working population: Do we bend during the day? Journal of Back and Musculoskeletal Rehabilitation, 31(2), 381-388. doi: 10.3233/BMR-170796
Ozturk, S., Cakin, H., Kurtuldu, H., Kocak, O., Erol, F. S., & Kaplan, M. (2017). Smartphones and Programmable Shunts: Are These Indispensable Phones Safe and Smart? World Neurosurgery, 102, 518-525. doi: 10.1016/j.wneu.2017.03.054
Ozudogru Celik, T., Duyur Cakit, B., Nacir, B., Genc, H., Cakit, M. O., & Karagoz, A. (2020). Neurodynamic evaluation and nerve conduction studies in patients with forward head posture. Acta Neurologica Belgica, 120(3), 621-628. doi: 10.1007/s13760-018-0941-9
Özyürek, S., Bayraktar, D., & Genç, A. (2018). Are the alterations in body posture related to decreased trunk muscle endurance in healthy young adults? Journal of Back and Musculoskeletal Rehabilitation, 31(3), 431-436. doi: 10.3233/BMR-169685
Pabón Carrasco, M., Gago Reyes, F., Fernández Seguín, L., Munuera Martínez, P. V., Palomo Toucedo, I. C., & Castro Méndez, A. (2019). Limited ankle dorsiflexion in subjects with pronated feet and low back pain. Fisioterapia, 41(2), 89-94. doi: 10.1016/j.ft.2019.02.005
Pabón Carrasco, M., Palomo Toucedo, I. C., Munuera Martínez, P. V., Fernández Seguín, L., & Castro Méndez, A. (2019). Low back pain and unilateral or bilateral pronation of the foot. Fisioterapia, 41(4), 185-191. doi: 10.1016/j.ft.2019.04.003
Pagaimo, F., Fernandes, P. R., Xavier, J., & Alves, Ó. L. (2021). New methodology to assess in-vivo quality of motion in cervical spine. Clinical Biomechanics, 82. doi: 10.1016/j.clinbiomech.2021.105275
Pagé, I., Swain, M., Wong, A., Breen, A., De Carvalho, D., Descarreaux, M., . . . Kawchuk, G. (2018). Correlations Between Individuals’ Characteristics and Spinal Stiffness in Individuals With and Without Back Pain: A Combined Analysis of Multiple Data Sets. Journal of Manipulative and Physiological Therapeutics, 41(9), 734-752. doi: 10.1016/j.jmpt.2018.04.006
Pai S, A., Zhang, H., Shewchuk, J. R., Al Omran, B., Street, J., Wilson, D., . . . Oxland, T. R. (2020). Quantitative identification and segmentation repeatability of thoracic spinal muscle morphology. JOR Spine, 3(3). doi: 10.1002/jsp2.1103
Pai S, A., Zhang, H., Street, J., Wilson, D. R., Brown, S. H. M., & Oxland, T. R. (2021). Preliminary investigation of spinal level and postural effects on thoracic muscle morphology with upright open MRI. JOR Spine, 4(1). doi: 10.1002/jsp2.1139
Palacios-Ceña, M., Ferracini, G. N., Florencio, L. L., Ruíz, M., Guerrero, A. L., Arendt-Nielsen, L., & Fernández-de-las-Peñas, C. (2017). The number of active but not latent trigger points associated with widespread pressure pain hypersensitivity in women with episodic migraines. Pain Medicine (United States), 18(12), 2485-2491. doi: 10.1093/pm/pnx130
Palacios-Ceña, M., Wang, K., Castaldo, M., Guillem-Mesado, A., Ordás-Bandera, C., Arendt-Nielsen, L., & Fernández-de-las-Peñas, C. (2018). Trigger points are associated with widespread pressure pain sensitivity in people with tension-type headache. Cephalalgia, 38(2), 237-245. doi: 10.1177/0333102416679965
Paliwal, M., Weber, K. A., Smith, A. C., Elliott, J. M., Muhammad, F., Dahdaleh, N. S., . . . Smith, Z. A. (2021). Fatty infiltration in cervical flexors and extensors in patients with degenerative cervical myelopathy using a multi-muscle segmentation model. PLoS ONE, 16(6 June). doi: 10.1371/journal.pone.0253863
Palmer, S., Barnett, S., Cramp, M., Berry, A., Thomas, A., & Clark, E. M. (2018). Effects of postural taping on pain, function and quality of life following osteoporotic vertebral fractures—A feasibility trial. Musculoskeletal Care, 16(3), 345-352. doi: 10.1002/msc.1350
Paloschi, D., Bravi, M., Miccinilli, S., Schena, E., Sterzi, S., Massaroni, C., & Saccomandi, P. (2021). Preliminary analysis on the cervicothoracic angular velocity during forward bending and backward return task. Paper presented at the 2021 IEEE International Workshop on Metrology for Industry 4.0 and IoT, MetroInd 4.0 and IoT 2021 - Proceedings.
Paloschi, D., Bravi, M., Schena, E., Miccinilli, S., Morrone, M., Sterzi, S., . . . Massaroni, C. (2021). Validation and assessment of a posture measurement system with magneto-inertial measurement units. Sensors, 21(19). doi: 10.3390/s21196610
Palsson, T. S., Travers, M. J., Rafn, T., Ingemann-Molden, S., Caneiro, J. P., & Christensen, S. W. (2019). The use of posture-correcting shirts for managing musculoskeletal pain is not supported by current evidence - A scoping review of the literature. Scandinavian Journal of Pain. doi: 10.1515/sjpain-2019-0005
Pan, F., Firouzabadi, A., Reitmaier, S., Zander, T., & Schmidt, H. (2018). The shape and mobility of the thoracic spine in asymptomatic adults – A systematic review of in vivo studies. Journal of Biomechanics, 78, 21-35. doi: 10.1016/j.jbiomech.2018.07.041
Pan, X. X., Huang, C. A., Lin, J. L., Zhang, Z. J., Shi, Y. F., Chen, B. D., . . . Wang, X. Y. (2020). Prevalence of the thoracic scoliosis in children and adolescents candidates for strabismus surgery: results from a 1935-patient cross-sectional study in China. European Spine Journal, 29(4), 786-793. doi: 10.1007/s00586-020-06341-7
Pantelaki, E., Maggi, E., & Crotti, D. (2021). Mobility impact and well-being in later life: A multidisciplinary systematic review. Research in Transportation Economics, 86. doi: 10.1016/j.retrec.2020.100975
Paoletti, M., Belli, A., Palma, L., Vallasciani, M., & Pierleoni, P. (2020). A wireless body sensor network for clinical assessment of the flexion-relaxation phenomenon. Electronics (Switzerland), 9(6), 1-21. doi: 10.3390/electronics9061044
Paolucci, T., Pezzi, L., Bellomo, R. G., & Saggini, R. (2020). A novel microgravity postural rehabilitation protocol in Beckwith Wiedemann syndrome: A case report. Clinica Terapeutica, 171(6), E471-E475. doi: 10.7417/CT.2020.2259
Paolucci, T., Pezzi, L., Mannocci, A., La Torre, G., Bellomo, R. G., & Saggini, R. (2020). Flat foot and postural harmony in 6-year-old caucasians: What is their relationship? Annals of Rehabilitation Medicine, 44(4), 320-326. doi: 10.5535/arm.19091
Paolucci, T., Zangrando, F., Palladino, D., Monaco, A., Cordiani, B., Mannocci, A., . . . Villani, C. (2018). The sagittal spinal alignment in young swimmers and glide performance: The importance of lumbar lordosis. Journal of Sports Medicine and Physical Fitness, 58(10), 1555-1557. doi: 10.23736/S0022-4707.18.08124-0
Papalia, R., Torre, G., Papalia, G., Baums, M. H., Narbona, P., Di Lazzaro, V., & Denaro, V. (2019). Frozen shoulder or shoulder stiffness from Parkinson disease? Musculoskeletal Surgery, 103(2), 115-119. doi: 10.1007/s12306-018-0567-3
Parenteau, C., Caird, M., Kohoyda-Inglis, C., Holcombe, S., & Wang, S. (2020). Characterization of Thoracic Spinal Development by Age and Sex with a Focus on Occupant Safety. SAE Technical Papers, 2020-April(April). doi: 10.4271/2020-01-0520
Paris-Alemany, A., Proy-Acosta, A., Adraos-Juárez, D., Suso-Martí, L., La Touche, R., & Chamorro-Sánchez, J. (2021). Influence of the Craniocervical Posture on Tongue Strength and Endurance. Dysphagia, 36(2), 293-302. doi: 10.1007/s00455-020-10136-9
Park, J., Kim, K., Kim, N., Choi, I., Lee, S., Tak, S., & Yim, J. (2015). A comparison of cervical flexion, pain, and clinical depression in frequency of Smartphone use. International Journal of Bio-Science and Bio-Technology, 7(3), 183-190. doi: 10.14257/ijbsbt.2015.7.3.19
Park, J. H., Kang, S. Y., Lee, S. G., & Jeon, H. S. (2017). The effects of smart phone gaming duration on muscle activation and spinal posture: Pilot study. Physiotherapy Theory and Practice, 33(8), 661-669. doi: 10.1080/09593985.2017.1328716
Park, J. R., & Weon, J. H. (2021). Effects of trunk postures and shoulder flexion angles on the muscular activity of scapular upward rotators. International Journal of Human Movement and Sports Sciences, 9(5), 858-862. doi: 10.13189/saj.2021.090505
Park, J. S., Jung, Y. J., Kim, H. H., & Lee, G. (2020). A Novel Method Using Kinesiology Taping for the Activation of Suprahyoid Muscles in Healthy Adults: A Preliminary Research. Dysphagia, 35(4), 636-642. doi: 10.1007/s00455-019-10071-4
Park, K. N., Kwon, O. Y., Kim, S. H., & Jeon, I. C. (2017). An immediate effect of axial neck rotation training with real time visual feedback using a smartphone inclinometer on improvement in axial neck rotation function. Physiotherapy Theory and Practice, 33(3), 218-226. doi: 10.1080/09593985.2016.1277288
Park, P., Than, K. D., Mummaneni, P. V., Nunley, P. D., Eastlack, R. K., Uribe, J. S., . . . International Spine Study, G. (2020). Factors affecting approach selection for minimally invasive versus open surgery in the treatment of adult spinal deformity: Analysis of a prospective, nonrandomized multicenter study. Journal of Neurosurgery: Spine, 33(5), 601-606. doi: 10.3171/2020.4.SPINE20169
Park, S. H., & Lee, M. M. (2020). Effects of lower trapezius strengthening exercises on pain, dysfunction, posture alignment, muscle thickness and contraction rate in patients with neck pain	randomized controlled trial. Medical Science Monitor, 26. doi: 10.12659/MSM.920208
Park, S. J. (2020). Effects of inspiratory muscles training plus rib cage mobilization on chest expansion, inspiratory accessory muscles activity and pulmonary function in stroke patients. Applied Sciences (Switzerland), 10(15). doi: 10.3390/app10155178
Park, S. J., Kim, S. H., & Kim, S. H. (2020). Effects of thoracic mobilization and extension exercise on thoracic alignment and shoulder function in patients with subacromial impingement syndrome: A randomized controlled pilot study. Healthcare (Switzerland), 8(3). doi: 10.3390/healthcare8030316
Park, S. J., Subramaniyam, M., Min, S. N., Kim, S. E., & Kim, S. (2018). Precision and repeatability analysis of a motion analysis system for traction therapy. International Journal of Engineering and Technology(UAE), 7(2), 156-160. doi: 10.14419/ijet.v7i2.8.10349
Park, S. Y., & Yoo, W. G. (2012). Effect of EMG-based feedback on posture correction during computer operation. Journal of Occupational Health, 54(4), 271-277. doi: 10.1539/joh.12-0052-OA
Pasha, S., Ecker, M., & Deeney, V. (2018). Considerations in sagittal evaluation of the scoliotic spine. European Journal of Orthopaedic Surgery and Traumatology, 28(6), 1039-1045. doi: 10.1007/s00590-018-2175-1
Pasha, S., & Flynn, J. (2018). Data-driven Classification of the 3D Spinal Curve in Adolescent Idiopathic Scoliosis with an Applications in Surgical Outcome Prediction. Scientific Reports, 8(1). doi: 10.1038/s41598-018-34261-6
Paśko, S., & Glinkowski, W. (2021). Combining 3D structured light imaging and spine X-ray data improves visualization of the spinous lines in the scoliotic spine. Applied Sciences (Switzerland), 11(1), 1-18. doi: 10.3390/app11010301
Patel, A., Pivec, R., Shah, N. V., Leven, D. M., Margalit, A., Day, L. M., . . . Paulino, C. B. (2018). Motion analysis in the axial plane after realignment surgery for adolescent idiopathic scoliosis. Gait and Posture, 66, 181-188. doi: 10.1016/j.gaitpost.2018.08.015
Patel, S., & Yadav, T. (2020). Effectiveness of occular muscle exercises on myopic individuals with forward head posture. Indian Journal of Forensic Medicine and Toxicology, 14(3), 693-698.
[truncated: 644 more rows]

## Sheet: WOS
Suplimentary file 2: Raw data reviewd in this paper from various database
[truncated: 790 more rows]

## Sheet: Pubmed
Suplimentary file 2: Raw data reviewd in this paper from various database
[truncated: 2,482 more rows]
